# Supplementary material for: AI-driven convolutional neural networks for accurate identification of yellow fever vectors
Source: Parasit Vectors. 2024 Aug 2;17:329. doi: 10.1186/s13071-024-06406-2 (PMC11297716; doi:10.1186/s13071-024-06406-2)
Supplement: Supplementary file 2 — Additional file 2: Database S1. [file 13071_2024_6406_MOESM2_ESM.xlsx]

## Sheet: Planilha1
Global order	(pseudo)-replicate	Experiment	Photo	Class	Genus	Species	Prediction	Out	TRUTH	Algorithm prediction
1	AN01	All pictures	Aedes scapularis-Corpo17.png'	1	Aedes	Aedes scapularis	Aedes scapularis	1	1	1
2	AN01	All pictures	Aedes scapularis-Corpo31.png'	1	Aedes	Aedes scapularis	Aedes serratus	0	1	2
3	AN01	All pictures	Aedes scapularis-Corpo57.png'	1	Aedes	Aedes scapularis	Aedes scapularis	1	1	1
4	AN01	All pictures	Aedes scapularis-Corpo58.png'	1	Aedes	Aedes scapularis	Aedes scapularis	1	1	1
5	AN01	All pictures	Aedes scapularis-Corpo66.png'	1	Aedes	Aedes scapularis	Aedes scapularis	1	1	1
6	AN01	All pictures	Aedes scapularis-Corpo79.png'	1	Aedes	Aedes scapularis	Aedes scapularis	1	1	1
7	AN01	All pictures	Aedes scapularis-Corpo85.png'	1	Aedes	Aedes scapularis	Aedes scapularis	1	1	1
8	AN01	All pictures	Aedes scapularis-Corpo99.png'	1	Aedes	Aedes scapularis	Aedes scapularis	1	1	1
9	AN01	All pictures	Aedes scapularis-Lateral19.png'	1	Aedes	Aedes scapularis	Aedes scapularis	1	1	1
10	AN01	All pictures	Aedes scapularis-Lateral30.png'	1	Aedes	Aedes scapularis	Aedes scapularis	1	1	1
11	AN01	All pictures	Aedes scapularis-Lateral34.png'	1	Aedes	Aedes scapularis	Aedes scapularis	1	1	1
12	AN01	All pictures	Aedes scapularis-Lateral35.png'	1	Aedes	Aedes scapularis	Aedes scapularis	1	1	1
13	AN01	All pictures	Aedes scapularis-Lateral40.png'	1	Aedes	Aedes scapularis	Aedes scapularis	1	1	1
14	AN01	All pictures	Aedes scapularis-Lateral42.png'	1	Aedes	Aedes scapularis	Aedes scapularis	1	1	1
15	AN01	All pictures	Aedes scapularis-Lateral51.png'	1	Aedes	Aedes scapularis	Aedes scapularis	1	1	1
16	AN01	All pictures	Aedes scapularis-Pronoto132.png'	1	Aedes	Aedes scapularis	Aedes serratus	0	1	2
17	AN01	All pictures	Aedes scapularis-Pronoto134.png'	1	Aedes	Aedes scapularis	Aedes scapularis	1	1	1
18	AN01	All pictures	Aedes scapularis-Pronoto140.png'	1	Aedes	Aedes scapularis	Aedes scapularis	1	1	1
19	AN01	All pictures	Aedes scapularis-Pronoto141.png'	1	Aedes	Aedes scapularis	Aedes scapularis	1	1	1
20	AN01	All pictures	Aedes scapularis-Pronoto146.png'	1	Aedes	Aedes scapularis	Aedes scapularis	1	1	1
21	AN01	All pictures	Aedes scapularis-Pronoto17.png'	1	Aedes	Aedes scapularis	Aedes scapularis	1	1	1
22	AN01	All pictures	Aedes scapularis-Pronoto22.png'	1	Aedes	Aedes scapularis	Aedes scapularis	1	1	1
23	AN01	All pictures	Aedes scapularis-Pronoto25.png'	1	Aedes	Aedes scapularis	Aedes scapularis	1	1	1
24	AN01	All pictures	Aedes scapularis-Pronoto26.png'	1	Aedes	Aedes scapularis	Aedes scapularis	1	1	1
25	AN01	All pictures	Aedes scapularis-Pronoto38.png'	1	Aedes	Aedes scapularis	Aedes scapularis	1	1	1
26	AN01	All pictures	Aedes scapularis-Pronoto5.png'	1	Aedes	Aedes scapularis	Aedes scapularis	1	1	1
27	AN01	All pictures	Aedes scapularis-Pronoto58.png'	1	Aedes	Aedes scapularis	Aedes scapularis	1	1	1
28	AN01	All pictures	Aedes scapularis-Pronoto78.png'	1	Aedes	Aedes scapularis	Aedes scapularis	1	1	1
29	AN01	All pictures	Aedes scapularis-Pronoto84.png'	1	Aedes	Aedes scapularis	Aedes scapularis	1	1	1
30	AN01	All pictures	Aedes scapularis-Pronoto85.png'	1	Aedes	Aedes scapularis	Aedes scapularis	1	1	1
31	AN01	All pictures	Aedes scapularis-Pronoto86.png'	1	Aedes	Aedes scapularis	Aedes scapularis	1	1	1
32	AN01	All pictures	Aedes scapularis-Pronoto99.png'	1	Aedes	Aedes scapularis	Aedes scapularis	1	1	1
33	AN01	All pictures	Aedes serratus-Corpo118.png'	2	Aedes	Aedes serratus	Aedes scapularis	0	2	1
34	AN01	All pictures	Aedes serratus-Corpo135.png'	2	Aedes	Aedes serratus	Aedes serratus	1	2	2
35	AN01	All pictures	Aedes serratus-Corpo137.png'	2	Aedes	Aedes serratus	Aedes serratus	1	2	2
36	AN01	All pictures	Aedes serratus-Corpo142.png'	2	Aedes	Aedes serratus	Aedes serratus	1	2	2
37	AN01	All pictures	Aedes serratus-Corpo154.png'	2	Aedes	Aedes serratus	Aedes serratus	1	2	2
38	AN01	All pictures	Aedes serratus-Corpo171.png'	2	Aedes	Aedes serratus	Aedes serratus	1	2	2
39	AN01	All pictures	Aedes serratus-Corpo186.png'	2	Aedes	Aedes serratus	Aedes serratus	1	2	2
40	AN01	All pictures	Aedes serratus-Corpo200.png'	2	Aedes	Aedes serratus	Aedes serratus	1	2	2
41	AN01	All pictures	Aedes serratus-Corpo218.png'	2	Aedes	Aedes serratus	Aedes serratus	1	2	2
42	AN01	All pictures	Aedes serratus-Corpo222.png'	2	Aedes	Aedes serratus	Aedes scapularis	0	2	1
43	AN01	All pictures	Aedes serratus-Corpo228.png'	2	Aedes	Aedes serratus	Aedes serratus	1	2	2
44	AN01	All pictures	Aedes serratus-Corpo243.png'	2	Aedes	Aedes serratus	Aedes serratus	1	2	2
45	AN01	All pictures	Aedes serratus-Corpo253.png'	2	Aedes	Aedes serratus	Aedes serratus	1	2	2
46	AN01	All pictures	Aedes serratus-Corpo254.png'	2	Aedes	Aedes serratus	Aedes serratus	1	2	2
47	AN01	All pictures	Aedes serratus-Corpo260.png'	2	Aedes	Aedes serratus	Aedes serratus	1	2	2
48	AN01	All pictures	Aedes serratus-Corpo261.png'	2	Aedes	Aedes serratus	Aedes serratus	1	2	2
49	AN01	All pictures	Aedes serratus-Corpo269.png'	2	Aedes	Aedes serratus	Aedes serratus	1	2	2
50	AN01	All pictures	Aedes serratus-Corpo270.png'	2	Aedes	Aedes serratus	Aedes serratus	1	2	2
51	AN01	All pictures	Aedes serratus-Corpo294.png'	2	Aedes	Aedes serratus	Aedes serratus	1	2	2
52	AN01	All pictures	Aedes serratus-Corpo299.png'	2	Aedes	Aedes serratus	Aedes scapularis	0	2	1
53	AN01	All pictures	Aedes serratus-Corpo303.png'	2	Aedes	Aedes serratus	Aedes serratus	1	2	2
54	AN01	All pictures	Aedes serratus-Corpo309.png'	2	Aedes	Aedes serratus	Aedes scapularis	0	2	1
55	AN01	All pictures	Aedes serratus-Lateral105.png'	2	Aedes	Aedes serratus	Aedes serratus	1	2	2
56	AN01	All pictures	Aedes serratus-Lateral118.png'	2	Aedes	Aedes serratus	Aedes serratus	1	2	2
57	AN01	All pictures	Aedes serratus-Lateral121.png'	2	Aedes	Aedes serratus	Aedes serratus	1	2	2
58	AN01	All pictures	Aedes serratus-Lateral129.png'	2	Aedes	Aedes serratus	Aedes serratus	1	2	2
59	AN01	All pictures	Aedes serratus-Lateral130.png'	2	Aedes	Aedes serratus	Aedes serratus	1	2	2
60	AN01	All pictures	Aedes serratus-Lateral131.png'	2	Aedes	Aedes serratus	Aedes serratus	1	2	2
61	AN01	All pictures	Aedes serratus-Lateral142.png'	2	Aedes	Aedes serratus	Aedes serratus	1	2	2
62	AN01	All pictures	Aedes serratus-Lateral64.png'	2	Aedes	Aedes serratus	Aedes serratus	1	2	2
63	AN01	All pictures	Aedes serratus-Lateral65.png'	2	Aedes	Aedes serratus	Aedes serratus	1	2	2
64	AN01	All pictures	Aedes serratus-Lateral73.png'	2	Aedes	Aedes serratus	Aedes serratus	1	2	2
65	AN01	All pictures	Aedes serratus-Lateral78.png'	2	Aedes	Aedes serratus	Aedes serratus	1	2	2
66	AN01	All pictures	Aedes serratus-Lateral88.png'	2	Aedes	Aedes serratus	Aedes serratus	1	2	2
67	AN01	All pictures	Aedes serratus-Pronoto173.png'	2	Aedes	Aedes serratus	Aedes serratus	1	2	2
68	AN01	All pictures	Aedes serratus-Pronoto185.png'	2	Aedes	Aedes serratus	Aedes serratus	1	2	2
69	AN01	All pictures	Aedes serratus-Pronoto196.png'	2	Aedes	Aedes serratus	Aedes serratus	1	2	2
70	AN01	All pictures	Aedes serratus-Pronoto198.png'	2	Aedes	Aedes serratus	Aedes scapularis	0	2	1
71	AN01	All pictures	Aedes serratus-Pronoto215.png'	2	Aedes	Aedes serratus	Aedes serratus	1	2	2
72	AN01	All pictures	Aedes serratus-Pronoto225.png'	2	Aedes	Aedes serratus	Aedes serratus	1	2	2
73	AN01	All pictures	Aedes serratus-Pronoto229.png'	2	Aedes	Aedes serratus	Aedes serratus	1	2	2
74	AN01	All pictures	Aedes serratus-Pronoto231.png'	2	Aedes	Aedes serratus	Aedes serratus	1	2	2
75	AN01	All pictures	Aedes serratus-Pronoto234.png'	2	Aedes	Aedes serratus	Aedes serratus	1	2	2
76	AN01	All pictures	Aedes serratus-Pronoto235.png'	2	Aedes	Aedes serratus	Aedes serratus	1	2	2
77	AN01	All pictures	Aedes serratus-Pronoto273.png'	2	Aedes	Aedes serratus	Aedes serratus	1	2	2
78	AN01	All pictures	Aedes serratus-Pronoto276.png'	2	Aedes	Aedes serratus	Aedes serratus	1	2	2
79	AN01	All pictures	Aedes serratus-Pronoto281.png'	2	Aedes	Aedes serratus	Aedes serratus	1	2	2
80	AN01	All pictures	Aedes serratus-Pronoto286.png'	2	Aedes	Aedes serratus	Aedes serratus	1	2	2
81	AN01	All pictures	Aedes serratus-Pronoto312.png'	2	Aedes	Aedes serratus	Aedes serratus	1	2	2
82	AN01	All pictures	Aedes serratus-Pronoto324.png'	2	Aedes	Aedes serratus	Aedes serratus	1	2	2
83	AN01	All pictures	Haemagogus leucocelaenus-Corpo347.png'	3	Haemagogus	Haemagogus leucocelaenus	Haemagogus leucocelaenus	1	3	3
84	AN01	All pictures	Haemagogus leucocelaenus-Corpo348.png'	3	Haemagogus	Haemagogus leucocelaenus	Haemagogus leucocelaenus	1	3	3
85	AN01	All pictures	Haemagogus leucocelaenus-Corpo373.png'	3	Haemagogus	Haemagogus leucocelaenus	Haemagogus leucocelaenus	1	3	3
86	AN01	All pictures	Haemagogus leucocelaenus-Corpo405.png'	3	Haemagogus	Haemagogus leucocelaenus	Haemagogus leucocelaenus	1	3	3
87	AN01	All pictures	Haemagogus leucocelaenus-Corpo416.png'	3	Haemagogus	Haemagogus leucocelaenus	Haemagogus leucocelaenus	1	3	3
88	AN01	All pictures	Haemagogus leucocelaenus-Corpo421.png'	3	Haemagogus	Haemagogus leucocelaenus	Haemagogus leucocelaenus	1	3	3
89	AN01	All pictures	Haemagogus leucocelaenus-Corpo432.png'	3	Haemagogus	Haemagogus leucocelaenus	Haemagogus leucocelaenus	1	3	3
90	AN01	All pictures	Haemagogus leucocelaenus-Corpo436.png'	3	Haemagogus	Haemagogus leucocelaenus	Haemagogus leucocelaenus	1	3	3
91	AN01	All pictures	Haemagogus leucocelaenus-Corpo441.png'	3	Haemagogus	Haemagogus leucocelaenus	Haemagogus leucocelaenus	1	3	3
92	AN01	All pictures	Haemagogus leucocelaenus-Corpo447.png'	3	Haemagogus	Haemagogus leucocelaenus	Haemagogus leucocelaenus	1	3	3
93	AN01	All pictures	Haemagogus leucocelaenus-Corpo449.png'	3	Haemagogus	Haemagogus leucocelaenus	Haemagogus leucocelaenus	1	3	3
94	AN01	All pictures	Haemagogus leucocelaenus-Corpo451.png'	3	Haemagogus	Haemagogus leucocelaenus	Haemagogus leucocelaenus	1	3	3
95	AN01	All pictures	Haemagogus leucocelaenus-Corpo456.png'	3	Haemagogus	Haemagogus leucocelaenus	Haemagogus leucocelaenus	1	3	3
96	AN01	All pictures	Haemagogus leucocelaenus-Lateral180.png'	3	Haemagogus	Haemagogus leucocelaenus	Haemagogus leucocelaenus	1	3	3
97	AN01	All pictures	Haemagogus leucocelaenus-Lateral183.png'	3	Haemagogus	Haemagogus leucocelaenus	Haemagogus leucocelaenus	1	3	3
98	AN01	All pictures	Haemagogus leucocelaenus-Lateral208.png'	3	Haemagogus	Haemagogus leucocelaenus	Haemagogus leucocelaenus	1	3	3
99	AN01	All pictures	Haemagogus leucocelaenus-Lateral209.png'	3	Haemagogus	Haemagogus leucocelaenus	Haemagogus leucocelaenus	1	3	3
100	AN01	All pictures	Haemagogus leucocelaenus-Lateral218.png'	3	Haemagogus	Haemagogus leucocelaenus	Haemagogus leucocelaenus	1	3	3
101	AN01	All pictures	Haemagogus leucocelaenus-Pronoto328.png'	3	Haemagogus	Haemagogus leucocelaenus	Haemagogus leucocelaenus	1	3	3
102	AN01	All pictures	Haemagogus leucocelaenus-Pronoto336.png'	3	Haemagogus	Haemagogus leucocelaenus	Haemagogus leucocelaenus	1	3	3
103	AN01	All pictures	Haemagogus leucocelaenus-Pronoto347.png'	3	Haemagogus	Haemagogus leucocelaenus	Haemagogus leucocelaenus	1	3	3
104	AN01	All pictures	Haemagogus leucocelaenus-Pronoto348.png'	3	Haemagogus	Haemagogus leucocelaenus	Haemagogus leucocelaenus	1	3	3
105	AN01	All pictures	Haemagogus leucocelaenus-Pronoto360.png'	3	Haemagogus	Haemagogus leucocelaenus	Haemagogus leucocelaenus	1	3	3
106	AN01	All pictures	Haemagogus leucocelaenus-Pronoto361.png'	3	Haemagogus	Haemagogus leucocelaenus	Haemagogus leucocelaenus	1	3	3
107	AN01	All pictures	Haemagogus leucocelaenus-Pronoto373.png'	3	Haemagogus	Haemagogus leucocelaenus	Haemagogus leucocelaenus	1	3	3
108	AN01	All pictures	Haemagogus leucocelaenus-Pronoto382.png'	3	Haemagogus	Haemagogus leucocelaenus	Haemagogus leucocelaenus	1	3	3
109	AN01	All pictures	Haemagogus leucocelaenus-Pronoto397.png'	3	Haemagogus	Haemagogus leucocelaenus	Haemagogus leucocelaenus	1	3	3
110	AN01	All pictures	Haemagogus leucocelaenus-Pronoto399.png'	3	Haemagogus	Haemagogus leucocelaenus	Haemagogus leucocelaenus	1	3	3
111	AN01	All pictures	Haemagogus leucocelaenus-Pronoto401.png'	3	Haemagogus	Haemagogus leucocelaenus	Haemagogus leucocelaenus	1	3	3
112	AN01	All pictures	Haemagogus leucocelaenus-Pronoto402.png'	3	Haemagogus	Haemagogus leucocelaenus	Haemagogus leucocelaenus	1	3	3
113	AN01	All pictures	Haemagogus leucocelaenus-Pronoto415.png'	3	Haemagogus	Haemagogus leucocelaenus	Haemagogus leucocelaenus	1	3	3
114	AN01	All pictures	Sabethes albiprivus-Corpo468.png'	4	Sabethes	Sabethes albiprivus	Sabethes albiprivus	1	4	4
115	AN01	All pictures	Sabethes albiprivus-Corpo478.png'	4	Sabethes	Sabethes albiprivus	Sabethes albiprivus	1	4	4
116	AN01	All pictures	Sabethes albiprivus-Corpo479.png'	4	Sabethes	Sabethes albiprivus	Sabethes albiprivus	1	4	4
117	AN01	All pictures	Sabethes albiprivus-Corpo488.png'	4	Sabethes	Sabethes albiprivus	Sabethes albiprivus	1	4	4
118	AN01	All pictures	Sabethes albiprivus-Corpo491.png'	4	Sabethes	Sabethes albiprivus	Sabethes albiprivus	1	4	4
119	AN01	All pictures	Sabethes albiprivus-Corpo493.png'	4	Sabethes	Sabethes albiprivus	Sabethes albiprivus	1	4	4
120	AN01	All pictures	Sabethes albiprivus-Corpo504.png'	4	Sabethes	Sabethes albiprivus	Sabethes albiprivus	1	4	4
121	AN01	All pictures	Sabethes albiprivus-Corpo512.png'	4	Sabethes	Sabethes albiprivus	Sabethes albiprivus	1	4	4
122	AN01	All pictures	Sabethes albiprivus-Corpo533.png'	4	Sabethes	Sabethes albiprivus	Sabethes albiprivus	1	4	4
123	AN01	All pictures	Sabethes albiprivus-Corpo542.png'	4	Sabethes	Sabethes albiprivus	Sabethes albiprivus	1	4	4
124	AN01	All pictures	Sabethes albiprivus-Lateral241.png'	4	Sabethes	Sabethes albiprivus	Sabethes albiprivus	1	4	4
125	AN01	All pictures	Sabethes albiprivus-Lateral250.png'	4	Sabethes	Sabethes albiprivus	Sabethes albiprivus	1	4	4
126	AN01	All pictures	Sabethes albiprivus-Lateral261.png'	4	Sabethes	Sabethes albiprivus	Sabethes albiprivus	1	4	4
127	AN01	All pictures	Sabethes albiprivus-Lateral272.png'	4	Sabethes	Sabethes albiprivus	Sabethes albiprivus	1	4	4
128	AN01	All pictures	Sabethes albiprivus-Lateral276.png'	4	Sabethes	Sabethes albiprivus	Sabethes albiprivus	1	4	4
129	AN01	All pictures	Sabethes albiprivus-Lateral288.png'	4	Sabethes	Sabethes albiprivus	Sabethes albiprivus	1	4	4
130	AN01	All pictures	Sabethes albiprivus-Lateral290.png'	4	Sabethes	Sabethes albiprivus	Sabethes albiprivus	1	4	4
131	AN01	All pictures	Sabethes albiprivus-Lateral293.png'	4	Sabethes	Sabethes albiprivus	Sabethes albiprivus	1	4	4
132	AN01	All pictures	Sabethes albiprivus-Pronoto428.png'	4	Sabethes	Sabethes albiprivus	Sabethes albiprivus	1	4	4
133	AN01	All pictures	Sabethes albiprivus-Pronoto431.png'	4	Sabethes	Sabethes albiprivus	Sabethes albiprivus	1	4	4
134	AN01	All pictures	Sabethes albiprivus-Pronoto450.png'	4	Sabethes	Sabethes albiprivus	Sabethes albiprivus	1	4	4
135	AN01	All pictures	Sabethes albiprivus-Pronoto457.png'	4	Sabethes	Sabethes albiprivus	Sabethes albiprivus	1	4	4
136	AN01	All pictures	Sabethes albiprivus-Pronoto464.png'	4	Sabethes	Sabethes albiprivus	Sabethes albiprivus	1	4	4
137	AN02	All pictures	Aedes scapularis-Corpo102.png'	1	Aedes	Aedes scapularis	Aedes scapularis	1	1	1
138	AN02	All pictures	Aedes scapularis-Corpo107.png'	1	Aedes	Aedes scapularis	Aedes serratus	0	1	2
139	AN02	All pictures	Aedes scapularis-Corpo110.png'	1	Aedes	Aedes scapularis	Aedes serratus	0	1	2
140	AN02	All pictures	Aedes scapularis-Corpo13.png'	1	Aedes	Aedes scapularis	Aedes scapularis	1	1	1
141	AN02	All pictures	Aedes scapularis-Corpo42.png'	1	Aedes	Aedes scapularis	Aedes serratus	0	1	2
142	AN02	All pictures	Aedes scapularis-Corpo47.png'	1	Aedes	Aedes scapularis	Aedes serratus	0	1	2
143	AN02	All pictures	Aedes scapularis-Corpo63.png'	1	Aedes	Aedes scapularis	Aedes scapularis	1	1	1
144	AN02	All pictures	Aedes scapularis-Corpo65.png'	1	Aedes	Aedes scapularis	Aedes scapularis	1	1	1
145	AN02	All pictures	Aedes scapularis-Corpo66.png'	1	Aedes	Aedes scapularis	Aedes scapularis	1	1	1
146	AN02	All pictures	Aedes scapularis-Corpo68.png'	1	Aedes	Aedes scapularis	Aedes serratus	0	1	2
147	AN02	All pictures	Aedes scapularis-Corpo83.png'	1	Aedes	Aedes scapularis	Aedes scapularis	1	1	1
148	AN02	All pictures	Aedes scapularis-Corpo95.png'	1	Aedes	Aedes scapularis	Aedes scapularis	1	1	1
149	AN02	All pictures	Aedes scapularis-Lateral10.png'	1	Aedes	Aedes scapularis	Aedes scapularis	1	1	1
150	AN02	All pictures	Aedes scapularis-Lateral15.png'	1	Aedes	Aedes scapularis	Aedes scapularis	1	1	1
151	AN02	All pictures	Aedes scapularis-Lateral38.png'	1	Aedes	Aedes scapularis	Aedes scapularis	1	1	1
152	AN02	All pictures	Aedes scapularis-Lateral4.png'	1	Aedes	Aedes scapularis	Aedes serratus	0	1	2
153	AN02	All pictures	Aedes scapularis-Lateral52.png'	1	Aedes	Aedes scapularis	Aedes scapularis	1	1	1
154	AN02	All pictures	Aedes scapularis-Lateral8.png'	1	Aedes	Aedes scapularis	Aedes serratus	0	1	2
155	AN02	All pictures	Aedes scapularis-Pronoto109.png'	1	Aedes	Aedes scapularis	Aedes scapularis	1	1	1
156	AN02	All pictures	Aedes scapularis-Pronoto112.png'	1	Aedes	Aedes scapularis	Aedes scapularis	1	1	1
157	AN02	All pictures	Aedes scapularis-Pronoto12.png'	1	Aedes	Aedes scapularis	Aedes serratus	0	1	2
158	AN02	All pictures	Aedes scapularis-Pronoto121.png'	1	Aedes	Aedes scapularis	Aedes scapularis	1	1	1
159	AN02	All pictures	Aedes scapularis-Pronoto122.png'	1	Aedes	Aedes scapularis	Aedes scapularis	1	1	1
160	AN02	All pictures	Aedes scapularis-Pronoto129.png'	1	Aedes	Aedes scapularis	Aedes scapularis	1	1	1
161	AN02	All pictures	Aedes scapularis-Pronoto141.png'	1	Aedes	Aedes scapularis	Aedes scapularis	1	1	1
162	AN02	All pictures	Aedes scapularis-Pronoto24.png'	1	Aedes	Aedes scapularis	Aedes scapularis	1	1	1
163	AN02	All pictures	Aedes scapularis-Pronoto32.png'	1	Aedes	Aedes scapularis	Aedes scapularis	1	1	1
164	AN02	All pictures	Aedes scapularis-Pronoto40.png'	1	Aedes	Aedes scapularis	Aedes scapularis	1	1	1
165	AN02	All pictures	Aedes scapularis-Pronoto64.png'	1	Aedes	Aedes scapularis	Aedes scapularis	1	1	1
166	AN02	All pictures	Aedes scapularis-Pronoto76.png'	1	Aedes	Aedes scapularis	Aedes scapularis	1	1	1
167	AN02	All pictures	Aedes scapularis-Pronoto77.png'	1	Aedes	Aedes scapularis	Aedes serratus	0	1	2
168	AN02	All pictures	Aedes scapularis-Pronoto95.png'	1	Aedes	Aedes scapularis	Aedes scapularis	1	1	1
169	AN02	All pictures	Aedes serratus-Corpo118.png'	2	Aedes	Aedes serratus	Aedes scapularis	0	2	1
170	AN02	All pictures	Aedes serratus-Corpo125.png'	2	Aedes	Aedes serratus	Aedes serratus	1	2	2
171	AN02	All pictures	Aedes serratus-Corpo131.png'	2	Aedes	Aedes serratus	Aedes serratus	1	2	2
172	AN02	All pictures	Aedes serratus-Corpo136.png'	2	Aedes	Aedes serratus	Aedes serratus	1	2	2
173	AN02	All pictures	Aedes serratus-Corpo150.png'	2	Aedes	Aedes serratus	Aedes serratus	1	2	2
174	AN02	All pictures	Aedes serratus-Corpo156.png'	2	Aedes	Aedes serratus	Aedes serratus	1	2	2
175	AN02	All pictures	Aedes serratus-Corpo178.png'	2	Aedes	Aedes serratus	Aedes serratus	1	2	2
176	AN02	All pictures	Aedes serratus-Corpo179.png'	2	Aedes	Aedes serratus	Aedes serratus	1	2	2
177	AN02	All pictures	Aedes serratus-Corpo200.png'	2	Aedes	Aedes serratus	Aedes serratus	1	2	2
178	AN02	All pictures	Aedes serratus-Corpo209.png'	2	Aedes	Aedes serratus	Aedes serratus	1	2	2
179	AN02	All pictures	Aedes serratus-Corpo231.png'	2	Aedes	Aedes serratus	Aedes serratus	1	2	2
180	AN02	All pictures	Aedes serratus-Corpo237.png'	2	Aedes	Aedes serratus	Aedes serratus	1	2	2
181	AN02	All pictures	Aedes serratus-Corpo243.png'	2	Aedes	Aedes serratus	Aedes serratus	1	2	2
182	AN02	All pictures	Aedes serratus-Corpo261.png'	2	Aedes	Aedes serratus	Aedes serratus	1	2	2
183	AN02	All pictures	Aedes serratus-Corpo267.png'	2	Aedes	Aedes serratus	Aedes serratus	1	2	2
184	AN02	All pictures	Aedes serratus-Corpo269.png'	2	Aedes	Aedes serratus	Aedes serratus	1	2	2
185	AN02	All pictures	Aedes serratus-Corpo285.png'	2	Aedes	Aedes serratus	Aedes serratus	1	2	2
186	AN02	All pictures	Aedes serratus-Corpo300.png'	2	Aedes	Aedes serratus	Aedes scapularis	0	2	1
187	AN02	All pictures	Aedes serratus-Corpo302.png'	2	Aedes	Aedes serratus	Aedes serratus	1	2	2
188	AN02	All pictures	Aedes serratus-Lateral106.png'	2	Aedes	Aedes serratus	Aedes serratus	1	2	2
189	AN02	All pictures	Aedes serratus-Lateral126.png'	2	Aedes	Aedes serratus	Aedes serratus	1	2	2
190	AN02	All pictures	Aedes serratus-Lateral142.png'	2	Aedes	Aedes serratus	Aedes serratus	1	2	2
191	AN02	All pictures	Aedes serratus-Lateral154.png'	2	Aedes	Aedes serratus	Aedes serratus	1	2	2
192	AN02	All pictures	Aedes serratus-Lateral159.png'	2	Aedes	Aedes serratus	Aedes serratus	1	2	2
193	AN02	All pictures	Aedes serratus-Lateral162.png'	2	Aedes	Aedes serratus	Aedes serratus	1	2	2
194	AN02	All pictures	Aedes serratus-Lateral169.png'	2	Aedes	Aedes serratus	Aedes serratus	1	2	2
195	AN02	All pictures	Aedes serratus-Lateral97.png'	2	Aedes	Aedes serratus	Aedes serratus	1	2	2
196	AN02	All pictures	Aedes serratus-Lateral98.png'	2	Aedes	Aedes serratus	Aedes serratus	1	2	2
197	AN02	All pictures	Aedes serratus-Pronoto158.png'	2	Aedes	Aedes serratus	Aedes serratus	1	2	2
198	AN02	All pictures	Aedes serratus-Pronoto169.png'	2	Aedes	Aedes serratus	Aedes serratus	1	2	2
199	AN02	All pictures	Aedes serratus-Pronoto178.png'	2	Aedes	Aedes serratus	Aedes serratus	1	2	2
200	AN02	All pictures	Aedes serratus-Pronoto180.png'	2	Aedes	Aedes serratus	Aedes serratus	1	2	2
201	AN02	All pictures	Aedes serratus-Pronoto195.png'	2	Aedes	Aedes serratus	Aedes serratus	1	2	2
202	AN02	All pictures	Aedes serratus-Pronoto209.png'	2	Aedes	Aedes serratus	Aedes serratus	1	2	2
203	AN02	All pictures	Aedes serratus-Pronoto213.png'	2	Aedes	Aedes serratus	Aedes serratus	1	2	2
204	AN02	All pictures	Aedes serratus-Pronoto224.png'	2	Aedes	Aedes serratus	Aedes serratus	1	2	2
205	AN02	All pictures	Aedes serratus-Pronoto232.png'	2	Aedes	Aedes serratus	Aedes serratus	1	2	2
206	AN02	All pictures	Aedes serratus-Pronoto241.png'	2	Aedes	Aedes serratus	Aedes serratus	1	2	2
207	AN02	All pictures	Aedes serratus-Pronoto244.png'	2	Aedes	Aedes serratus	Aedes serratus	1	2	2
208	AN02	All pictures	Aedes serratus-Pronoto249.png'	2	Aedes	Aedes serratus	Aedes serratus	1	2	2
209	AN02	All pictures	Aedes serratus-Pronoto258.png'	2	Aedes	Aedes serratus	Aedes serratus	1	2	2
210	AN02	All pictures	Aedes serratus-Pronoto260.png'	2	Aedes	Aedes serratus	Aedes serratus	1	2	2
211	AN02	All pictures	Aedes serratus-Pronoto262.png'	2	Aedes	Aedes serratus	Aedes serratus	1	2	2
212	AN02	All pictures	Aedes serratus-Pronoto293.png'	2	Aedes	Aedes serratus	Aedes serratus	1	2	2
213	AN02	All pictures	Aedes serratus-Pronoto295.png'	2	Aedes	Aedes serratus	Aedes serratus	1	2	2
214	AN02	All pictures	Aedes serratus-Pronoto297.png'	2	Aedes	Aedes serratus	Aedes serratus	1	2	2
215	AN02	All pictures	Aedes serratus-Pronoto302.png'	2	Aedes	Aedes serratus	Aedes serratus	1	2	2
216	AN02	All pictures	Aedes serratus-Pronoto313.png'	2	Aedes	Aedes serratus	Aedes serratus	1	2	2
217	AN02	All pictures	Aedes serratus-Pronoto320.png'	2	Aedes	Aedes serratus	Aedes serratus	1	2	2
218	AN02	All pictures	Aedes serratus-Pronoto326.png'	2	Aedes	Aedes serratus	Aedes serratus	1	2	2
219	AN02	All pictures	Haemagogus leucocelaenus-Corpo336.png'	3	Haemagogus	Haemagogus leucocelaenus	Haemagogus leucocelaenus	1	3	3
220	AN02	All pictures	Haemagogus leucocelaenus-Corpo351.png'	3	Haemagogus	Haemagogus leucocelaenus	Haemagogus leucocelaenus	1	3	3
221	AN02	All pictures	Haemagogus leucocelaenus-Corpo359.png'	3	Haemagogus	Haemagogus leucocelaenus	Haemagogus leucocelaenus	1	3	3
222	AN02	All pictures	Haemagogus leucocelaenus-Corpo370.png'	3	Haemagogus	Haemagogus leucocelaenus	Haemagogus leucocelaenus	1	3	3
223	AN02	All pictures	Haemagogus leucocelaenus-Corpo376.png'	3	Haemagogus	Haemagogus leucocelaenus	Haemagogus leucocelaenus	1	3	3
224	AN02	All pictures	Haemagogus leucocelaenus-Corpo377.png'	3	Haemagogus	Haemagogus leucocelaenus	Haemagogus leucocelaenus	1	3	3
225	AN02	All pictures	Haemagogus leucocelaenus-Corpo395.png'	3	Haemagogus	Haemagogus leucocelaenus	Haemagogus leucocelaenus	1	3	3
226	AN02	All pictures	Haemagogus leucocelaenus-Corpo400.png'	3	Haemagogus	Haemagogus leucocelaenus	Haemagogus leucocelaenus	1	3	3
227	AN02	All pictures	Haemagogus leucocelaenus-Corpo402.png'	3	Haemagogus	Haemagogus leucocelaenus	Haemagogus leucocelaenus	1	3	3
228	AN02	All pictures	Haemagogus leucocelaenus-Corpo433.png'	3	Haemagogus	Haemagogus leucocelaenus	Haemagogus leucocelaenus	1	3	3
229	AN02	All pictures	Haemagogus leucocelaenus-Corpo438.png'	3	Haemagogus	Haemagogus leucocelaenus	Haemagogus leucocelaenus	1	3	3
230	AN02	All pictures	Haemagogus leucocelaenus-Corpo444.png'	3	Haemagogus	Haemagogus leucocelaenus	Haemagogus leucocelaenus	1	3	3
231	AN02	All pictures	Haemagogus leucocelaenus-Corpo453.png'	3	Haemagogus	Haemagogus leucocelaenus	Haemagogus leucocelaenus	1	3	3
232	AN02	All pictures	Haemagogus leucocelaenus-Corpo454.png'	3	Haemagogus	Haemagogus leucocelaenus	Haemagogus leucocelaenus	1	3	3
233	AN02	All pictures	Haemagogus leucocelaenus-Corpo463.png'	3	Haemagogus	Haemagogus leucocelaenus	Haemagogus leucocelaenus	1	3	3
234	AN02	All pictures	Haemagogus leucocelaenus-Lateral173.png'	3	Haemagogus	Haemagogus leucocelaenus	Haemagogus leucocelaenus	1	3	3
235	AN02	All pictures	Haemagogus leucocelaenus-Lateral182.png'	3	Haemagogus	Haemagogus leucocelaenus	Haemagogus leucocelaenus	1	3	3
236	AN02	All pictures	Haemagogus leucocelaenus-Lateral191.png'	3	Haemagogus	Haemagogus leucocelaenus	Haemagogus leucocelaenus	1	3	3
237	AN02	All pictures	Haemagogus leucocelaenus-Lateral196.png'	3	Haemagogus	Haemagogus leucocelaenus	Haemagogus leucocelaenus	1	3	3
238	AN02	All pictures	Haemagogus leucocelaenus-Lateral201.png'	3	Haemagogus	Haemagogus leucocelaenus	Haemagogus leucocelaenus	1	3	3
239	AN02	All pictures	Haemagogus leucocelaenus-Lateral208.png'	3	Haemagogus	Haemagogus leucocelaenus	Haemagogus leucocelaenus	1	3	3
240	AN02	All pictures	Haemagogus leucocelaenus-Lateral226.png'	3	Haemagogus	Haemagogus leucocelaenus	Haemagogus leucocelaenus	1	3	3
241	AN02	All pictures	Haemagogus leucocelaenus-Pronoto332.png'	3	Haemagogus	Haemagogus leucocelaenus	Haemagogus leucocelaenus	1	3	3
242	AN02	All pictures	Haemagogus leucocelaenus-Pronoto346.png'	3	Haemagogus	Haemagogus leucocelaenus	Haemagogus leucocelaenus	1	3	3
243	AN02	All pictures	Haemagogus leucocelaenus-Pronoto355.png'	3	Haemagogus	Haemagogus leucocelaenus	Haemagogus leucocelaenus	1	3	3
244	AN02	All pictures	Haemagogus leucocelaenus-Pronoto356.png'	3	Haemagogus	Haemagogus leucocelaenus	Haemagogus leucocelaenus	1	3	3
245	AN02	All pictures	Haemagogus leucocelaenus-Pronoto365.png'	3	Haemagogus	Haemagogus leucocelaenus	Haemagogus leucocelaenus	1	3	3
246	AN02	All pictures	Haemagogus leucocelaenus-Pronoto377.png'	3	Haemagogus	Haemagogus leucocelaenus	Haemagogus leucocelaenus	1	3	3
247	AN02	All pictures	Haemagogus leucocelaenus-Pronoto384.png'	3	Haemagogus	Haemagogus leucocelaenus	Haemagogus leucocelaenus	1	3	3
248	AN02	All pictures	Haemagogus leucocelaenus-Pronoto393.png'	3	Haemagogus	Haemagogus leucocelaenus	Haemagogus leucocelaenus	1	3	3
249	AN02	All pictures	Haemagogus leucocelaenus-Pronoto413.png'	3	Haemagogus	Haemagogus leucocelaenus	Haemagogus leucocelaenus	1	3	3
250	AN02	All pictures	Sabethes albiprivus-Corpo468.png'	4	Sabethes	Sabethes albiprivus	Sabethes albiprivus	1	4	4
251	AN02	All pictures	Sabethes albiprivus-Corpo479.png'	4	Sabethes	Sabethes albiprivus	Sabethes albiprivus	1	4	4
252	AN02	All pictures	Sabethes albiprivus-Corpo497.png'	4	Sabethes	Sabethes albiprivus	Sabethes albiprivus	1	4	4
253	AN02	All pictures	Sabethes albiprivus-Corpo500.png'	4	Sabethes	Sabethes albiprivus	Sabethes albiprivus	1	4	4
254	AN02	All pictures	Sabethes albiprivus-Corpo512.png'	4	Sabethes	Sabethes albiprivus	Sabethes albiprivus	1	4	4
255	AN02	All pictures	Sabethes albiprivus-Corpo518.png'	4	Sabethes	Sabethes albiprivus	Sabethes albiprivus	1	4	4
256	AN02	All pictures	Sabethes albiprivus-Corpo523.png'	4	Sabethes	Sabethes albiprivus	Sabethes albiprivus	1	4	4
257	AN02	All pictures	Sabethes albiprivus-Corpo530.png'	4	Sabethes	Sabethes albiprivus	Sabethes albiprivus	1	4	4
258	AN02	All pictures	Sabethes albiprivus-Corpo542.png'	4	Sabethes	Sabethes albiprivus	Sabethes albiprivus	1	4	4
259	AN02	All pictures	Sabethes albiprivus-Corpo543.png'	4	Sabethes	Sabethes albiprivus	Sabethes albiprivus	1	4	4
260	AN02	All pictures	Sabethes albiprivus-Corpo550.png'	4	Sabethes	Sabethes albiprivus	Sabethes albiprivus	1	4	4
261	AN02	All pictures	Sabethes albiprivus-Corpo563.png'	4	Sabethes	Sabethes albiprivus	Sabethes albiprivus	1	4	4
262	AN02	All pictures	Sabethes albiprivus-Lateral242.png'	4	Sabethes	Sabethes albiprivus	Sabethes albiprivus	1	4	4
263	AN02	All pictures	Sabethes albiprivus-Lateral266.png'	4	Sabethes	Sabethes albiprivus	Sabethes albiprivus	1	4	4
264	AN02	All pictures	Sabethes albiprivus-Lateral273.png'	4	Sabethes	Sabethes albiprivus	Sabethes albiprivus	1	4	4
265	AN02	All pictures	Sabethes albiprivus-Lateral277.png'	4	Sabethes	Sabethes albiprivus	Sabethes albiprivus	1	4	4
266	AN02	All pictures	Sabethes albiprivus-Lateral279.png'	4	Sabethes	Sabethes albiprivus	Sabethes albiprivus	1	4	4
267	AN02	All pictures	Sabethes albiprivus-Pronoto434.png'	4	Sabethes	Sabethes albiprivus	Sabethes albiprivus	1	4	4
268	AN02	All pictures	Sabethes albiprivus-Pronoto442.png'	4	Sabethes	Sabethes albiprivus	Sabethes albiprivus	1	4	4
269	AN02	All pictures	Sabethes albiprivus-Pronoto455.png'	4	Sabethes	Sabethes albiprivus	Sabethes albiprivus	1	4	4
270	AN02	All pictures	Sabethes albiprivus-Pronoto462.png'	4	Sabethes	Sabethes albiprivus	Sabethes albiprivus	1	4	4
271	AN02	All pictures	Sabethes albiprivus-Pronoto467.png'	4	Sabethes	Sabethes albiprivus	Sabethes albiprivus	1	4	4
272	AN02	All pictures	Sabethes albiprivus-Pronoto478.png'	4	Sabethes	Sabethes albiprivus	Sabethes albiprivus	1	4	4
273	AN03	All pictures	Aedes scapularis-Corpo100.png'	1	Aedes	Aedes scapularis	Aedes scapularis	1	1	1
274	AN03	All pictures	Aedes scapularis-Corpo111.png'	1	Aedes	Aedes scapularis	Aedes scapularis	1	1	1
275	AN03	All pictures	Aedes scapularis-Corpo19.png'	1	Aedes	Aedes scapularis	Aedes scapularis	1	1	1
276	AN03	All pictures	Aedes scapularis-Corpo22.png'	1	Aedes	Aedes scapularis	Aedes scapularis	1	1	1
277	AN03	All pictures	Aedes scapularis-Corpo35.png'	1	Aedes	Aedes scapularis	Aedes scapularis	1	1	1
278	AN03	All pictures	Aedes scapularis-Corpo42.png'	1	Aedes	Aedes scapularis	Aedes scapularis	1	1	1
279	AN03	All pictures	Aedes scapularis-Corpo58.png'	1	Aedes	Aedes scapularis	Aedes scapularis	1	1	1
280	AN03	All pictures	Aedes scapularis-Corpo67.png'	1	Aedes	Aedes scapularis	Aedes scapularis	1	1	1
281	AN03	All pictures	Aedes scapularis-Corpo78.png'	1	Aedes	Aedes scapularis	Aedes scapularis	1	1	1
282	AN03	All pictures	Aedes scapularis-Corpo79.png'	1	Aedes	Aedes scapularis	Aedes scapularis	1	1	1
283	AN03	All pictures	Aedes scapularis-Lateral13.png'	1	Aedes	Aedes scapularis	Aedes scapularis	1	1	1
284	AN03	All pictures	Aedes scapularis-Lateral14.png'	1	Aedes	Aedes scapularis	Aedes scapularis	1	1	1
285	AN03	All pictures	Aedes scapularis-Lateral16.png'	1	Aedes	Aedes scapularis	Aedes scapularis	1	1	1
286	AN03	All pictures	Aedes scapularis-Lateral17.png'	1	Aedes	Aedes scapularis	Aedes scapularis	1	1	1
287	AN03	All pictures	Aedes scapularis-Lateral18.png'	1	Aedes	Aedes scapularis	Aedes scapularis	1	1	1
288	AN03	All pictures	Aedes scapularis-Lateral2.png'	1	Aedes	Aedes scapularis	Aedes scapularis	1	1	1
289	AN03	All pictures	Aedes scapularis-Lateral30.png'	1	Aedes	Aedes scapularis	Aedes scapularis	1	1	1
290	AN03	All pictures	Aedes scapularis-Lateral9.png'	1	Aedes	Aedes scapularis	Aedes scapularis	1	1	1
291	AN03	All pictures	Aedes scapularis-Pronoto102.png'	1	Aedes	Aedes scapularis	Aedes scapularis	1	1	1
292	AN03	All pictures	Aedes scapularis-Pronoto105.png'	1	Aedes	Aedes scapularis	Aedes scapularis	1	1	1
293	AN03	All pictures	Aedes scapularis-Pronoto119.png'	1	Aedes	Aedes scapularis	Aedes scapularis	1	1	1
294	AN03	All pictures	Aedes scapularis-Pronoto121.png'	1	Aedes	Aedes scapularis	Aedes scapularis	1	1	1
295	AN03	All pictures	Aedes scapularis-Pronoto128.png'	1	Aedes	Aedes scapularis	Aedes scapularis	1	1	1
296	AN03	All pictures	Aedes scapularis-Pronoto132.png'	1	Aedes	Aedes scapularis	Aedes serratus	0	1	2
297	AN03	All pictures	Aedes scapularis-Pronoto20.png'	1	Aedes	Aedes scapularis	Aedes scapularis	1	1	1
298	AN03	All pictures	Aedes scapularis-Pronoto21.png'	1	Aedes	Aedes scapularis	Aedes scapularis	1	1	1
299	AN03	All pictures	Aedes scapularis-Pronoto23.png'	1	Aedes	Aedes scapularis	Aedes scapularis	1	1	1
300	AN03	All pictures	Aedes scapularis-Pronoto27.png'	1	Aedes	Aedes scapularis	Aedes scapularis	1	1	1
301	AN03	All pictures	Aedes scapularis-Pronoto28.png'	1	Aedes	Aedes scapularis	Aedes scapularis	1	1	1
302	AN03	All pictures	Aedes scapularis-Pronoto36.png'	1	Aedes	Aedes scapularis	Aedes serratus	0	1	2
303	AN03	All pictures	Aedes scapularis-Pronoto52.png'	1	Aedes	Aedes scapularis	Aedes scapularis	1	1	1
304	AN03	All pictures	Aedes scapularis-Pronoto76.png'	1	Aedes	Aedes scapularis	Aedes scapularis	1	1	1
305	AN03	All pictures	Aedes serratus-Corpo118.png'	2	Aedes	Aedes serratus	Aedes scapularis	0	2	1
306	AN03	All pictures	Aedes serratus-Corpo119.png'	2	Aedes	Aedes serratus	Aedes scapularis	0	2	1
307	AN03	All pictures	Aedes serratus-Corpo121.png'	2	Aedes	Aedes serratus	Aedes serratus	1	2	2
308	AN03	All pictures	Aedes serratus-Corpo149.png'	2	Aedes	Aedes serratus	Aedes serratus	1	2	2
309	AN03	All pictures	Aedes serratus-Corpo151.png'	2	Aedes	Aedes serratus	Aedes serratus	1	2	2
310	AN03	All pictures	Aedes serratus-Corpo156.png'	2	Aedes	Aedes serratus	Aedes serratus	1	2	2
311	AN03	All pictures	Aedes serratus-Corpo160.png'	2	Aedes	Aedes serratus	Aedes serratus	1	2	2
312	AN03	All pictures	Aedes serratus-Corpo168.png'	2	Aedes	Aedes serratus	Aedes serratus	1	2	2
313	AN03	All pictures	Aedes serratus-Corpo172.png'	2	Aedes	Aedes serratus	Aedes serratus	1	2	2
314	AN03	All pictures	Aedes serratus-Corpo190.png'	2	Aedes	Aedes serratus	Aedes serratus	1	2	2
315	AN03	All pictures	Aedes serratus-Corpo221.png'	2	Aedes	Aedes serratus	Aedes serratus	1	2	2
316	AN03	All pictures	Aedes serratus-Corpo233.png'	2	Aedes	Aedes serratus	Aedes serratus	1	2	2
317	AN03	All pictures	Aedes serratus-Corpo240.png'	2	Aedes	Aedes serratus	Aedes serratus	1	2	2
318	AN03	All pictures	Aedes serratus-Corpo247.png'	2	Aedes	Aedes serratus	Aedes serratus	1	2	2
319	AN03	All pictures	Aedes serratus-Corpo250.png'	2	Aedes	Aedes serratus	Aedes serratus	1	2	2
320	AN03	All pictures	Aedes serratus-Corpo254.png'	2	Aedes	Aedes serratus	Aedes serratus	1	2	2
321	AN03	All pictures	Aedes serratus-Corpo257.png'	2	Aedes	Aedes serratus	Aedes serratus	1	2	2
322	AN03	All pictures	Aedes serratus-Corpo261.png'	2	Aedes	Aedes serratus	Aedes serratus	1	2	2
323	AN03	All pictures	Aedes serratus-Corpo293.png'	2	Aedes	Aedes serratus	Aedes serratus	1	2	2
324	AN03	All pictures	Aedes serratus-Corpo301.png'	2	Aedes	Aedes serratus	Aedes serratus	1	2	2
325	AN03	All pictures	Aedes serratus-Corpo308.png'	2	Aedes	Aedes serratus	Aedes serratus	1	2	2
326	AN03	All pictures	Aedes serratus-Corpo313.png'	2	Aedes	Aedes serratus	Aedes serratus	1	2	2
327	AN03	All pictures	Aedes serratus-Corpo316.png'	2	Aedes	Aedes serratus	Aedes scapularis	0	2	1
328	AN03	All pictures	Aedes serratus-Lateral101.png'	2	Aedes	Aedes serratus	Aedes serratus	1	2	2
329	AN03	All pictures	Aedes serratus-Lateral116.png'	2	Aedes	Aedes serratus	Aedes serratus	1	2	2
330	AN03	All pictures	Aedes serratus-Lateral136.png'	2	Aedes	Aedes serratus	Aedes serratus	1	2	2
331	AN03	All pictures	Aedes serratus-Lateral140.png'	2	Aedes	Aedes serratus	Aedes serratus	1	2	2
332	AN03	All pictures	Aedes serratus-Lateral150.png'	2	Aedes	Aedes serratus	Aedes scapularis	0	2	1
333	AN03	All pictures	Aedes serratus-Lateral73.png'	2	Aedes	Aedes serratus	Aedes scapularis	0	2	1
334	AN03	All pictures	Aedes serratus-Lateral79.png'	2	Aedes	Aedes serratus	Aedes serratus	1	2	2
335	AN03	All pictures	Aedes serratus-Pronoto159.png'	2	Aedes	Aedes serratus	Aedes serratus	1	2	2
336	AN03	All pictures	Aedes serratus-Pronoto161.png'	2	Aedes	Aedes serratus	Aedes serratus	1	2	2
337	AN03	All pictures	Aedes serratus-Pronoto169.png'	2	Aedes	Aedes serratus	Aedes serratus	1	2	2
338	AN03	All pictures	Aedes serratus-Pronoto170.png'	2	Aedes	Aedes serratus	Aedes serratus	1	2	2
339	AN03	All pictures	Aedes serratus-Pronoto172.png'	2	Aedes	Aedes serratus	Aedes serratus	1	2	2
340	AN03	All pictures	Aedes serratus-Pronoto173.png'	2	Aedes	Aedes serratus	Sabethes albiprivus	0	2	4
341	AN03	All pictures	Aedes serratus-Pronoto182.png'	2	Aedes	Aedes serratus	Aedes serratus	1	2	2
342	AN03	All pictures	Aedes serratus-Pronoto188.png'	2	Aedes	Aedes serratus	Aedes serratus	1	2	2
343	AN03	All pictures	Aedes serratus-Pronoto202.png'	2	Aedes	Aedes serratus	Aedes serratus	1	2	2
344	AN03	All pictures	Aedes serratus-Pronoto203.png'	2	Aedes	Aedes serratus	Aedes serratus	1	2	2
345	AN03	All pictures	Aedes serratus-Pronoto218.png'	2	Aedes	Aedes serratus	Aedes scapularis	0	2	1
346	AN03	All pictures	Aedes serratus-Pronoto229.png'	2	Aedes	Aedes serratus	Aedes serratus	1	2	2
347	AN03	All pictures	Aedes serratus-Pronoto251.png'	2	Aedes	Aedes serratus	Aedes serratus	1	2	2
348	AN03	All pictures	Aedes serratus-Pronoto259.png'	2	Aedes	Aedes serratus	Aedes serratus	1	2	2
349	AN03	All pictures	Aedes serratus-Pronoto269.png'	2	Aedes	Aedes serratus	Aedes serratus	1	2	2
350	AN03	All pictures	Aedes serratus-Pronoto293.png'	2	Aedes	Aedes serratus	Aedes serratus	1	2	2
351	AN03	All pictures	Aedes serratus-Pronoto298.png'	2	Aedes	Aedes serratus	Aedes serratus	1	2	2
352	AN03	All pictures	Aedes serratus-Pronoto305.png'	2	Aedes	Aedes serratus	Aedes serratus	1	2	2
353	AN03	All pictures	Aedes serratus-Pronoto307.png'	2	Aedes	Aedes serratus	Aedes serratus	1	2	2
354	AN03	All pictures	Aedes serratus-Pronoto320.png'	2	Aedes	Aedes serratus	Aedes serratus	1	2	2
355	AN03	All pictures	Haemagogus leucocelaenus-Corpo330.png'	3	Haemagogus	Haemagogus leucocelaenus	Haemagogus leucocelaenus	1	3	3
356	AN03	All pictures	Haemagogus leucocelaenus-Corpo331.png'	3	Haemagogus	Haemagogus leucocelaenus	Haemagogus leucocelaenus	1	3	3
357	AN03	All pictures	Haemagogus leucocelaenus-Corpo334.png'	3	Haemagogus	Haemagogus leucocelaenus	Haemagogus leucocelaenus	1	3	3
358	AN03	All pictures	Haemagogus leucocelaenus-Corpo343.png'	3	Haemagogus	Haemagogus leucocelaenus	Haemagogus leucocelaenus	1	3	3
359	AN03	All pictures	Haemagogus leucocelaenus-Corpo357.png'	3	Haemagogus	Haemagogus leucocelaenus	Haemagogus leucocelaenus	1	3	3
360	AN03	All pictures	Haemagogus leucocelaenus-Corpo359.png'	3	Haemagogus	Haemagogus leucocelaenus	Haemagogus leucocelaenus	1	3	3
361	AN03	All pictures	Haemagogus leucocelaenus-Corpo372.png'	3	Haemagogus	Haemagogus leucocelaenus	Haemagogus leucocelaenus	1	3	3
362	AN03	All pictures	Haemagogus leucocelaenus-Corpo377.png'	3	Haemagogus	Haemagogus leucocelaenus	Haemagogus leucocelaenus	1	3	3
363	AN03	All pictures	Haemagogus leucocelaenus-Corpo385.png'	3	Haemagogus	Haemagogus leucocelaenus	Haemagogus leucocelaenus	1	3	3
364	AN03	All pictures	Haemagogus leucocelaenus-Corpo403.png'	3	Haemagogus	Haemagogus leucocelaenus	Haemagogus leucocelaenus	1	3	3
365	AN03	All pictures	Haemagogus leucocelaenus-Corpo412.png'	3	Haemagogus	Haemagogus leucocelaenus	Haemagogus leucocelaenus	1	3	3
366	AN03	All pictures	Haemagogus leucocelaenus-Corpo413.png'	3	Haemagogus	Haemagogus leucocelaenus	Haemagogus leucocelaenus	1	3	3
367	AN03	All pictures	Haemagogus leucocelaenus-Corpo414.png'	3	Haemagogus	Haemagogus leucocelaenus	Haemagogus leucocelaenus	1	3	3
368	AN03	All pictures	Haemagogus leucocelaenus-Corpo423.png'	3	Haemagogus	Haemagogus leucocelaenus	Haemagogus leucocelaenus	1	3	3
369	AN03	All pictures	Haemagogus leucocelaenus-Corpo437.png'	3	Haemagogus	Haemagogus leucocelaenus	Haemagogus leucocelaenus	1	3	3
370	AN03	All pictures	Haemagogus leucocelaenus-Corpo446.png'	3	Haemagogus	Haemagogus leucocelaenus	Haemagogus leucocelaenus	1	3	3
371	AN03	All pictures	Haemagogus leucocelaenus-Corpo457.png'	3	Haemagogus	Haemagogus leucocelaenus	Haemagogus leucocelaenus	1	3	3
372	AN03	All pictures	Haemagogus leucocelaenus-Corpo464.png'	3	Haemagogus	Haemagogus leucocelaenus	Haemagogus leucocelaenus	1	3	3
373	AN03	All pictures	Haemagogus leucocelaenus-Lateral185.png'	3	Haemagogus	Haemagogus leucocelaenus	Haemagogus leucocelaenus	1	3	3
374	AN03	All pictures	Haemagogus leucocelaenus-Lateral186.png'	3	Haemagogus	Haemagogus leucocelaenus	Haemagogus leucocelaenus	1	3	3
375	AN03	All pictures	Haemagogus leucocelaenus-Lateral188.png'	3	Haemagogus	Haemagogus leucocelaenus	Haemagogus leucocelaenus	1	3	3
376	AN03	All pictures	Haemagogus leucocelaenus-Lateral222.png'	3	Haemagogus	Haemagogus leucocelaenus	Haemagogus leucocelaenus	1	3	3
377	AN03	All pictures	Haemagogus leucocelaenus-Lateral230.png'	3	Haemagogus	Haemagogus leucocelaenus	Haemagogus leucocelaenus	1	3	3
378	AN03	All pictures	Haemagogus leucocelaenus-Pronoto340.png'	3	Haemagogus	Haemagogus leucocelaenus	Haemagogus leucocelaenus	1	3	3
379	AN03	All pictures	Haemagogus leucocelaenus-Pronoto347.png'	3	Haemagogus	Haemagogus leucocelaenus	Haemagogus leucocelaenus	1	3	3
380	AN03	All pictures	Haemagogus leucocelaenus-Pronoto356.png'	3	Haemagogus	Haemagogus leucocelaenus	Haemagogus leucocelaenus	1	3	3
381	AN03	All pictures	Haemagogus leucocelaenus-Pronoto365.png'	3	Haemagogus	Haemagogus leucocelaenus	Haemagogus leucocelaenus	1	3	3
382	AN03	All pictures	Haemagogus leucocelaenus-Pronoto374.png'	3	Haemagogus	Haemagogus leucocelaenus	Haemagogus leucocelaenus	1	3	3
383	AN03	All pictures	Haemagogus leucocelaenus-Pronoto385.png'	3	Haemagogus	Haemagogus leucocelaenus	Haemagogus leucocelaenus	1	3	3
384	AN03	All pictures	Haemagogus leucocelaenus-Pronoto399.png'	3	Haemagogus	Haemagogus leucocelaenus	Haemagogus leucocelaenus	1	3	3
385	AN03	All pictures	Haemagogus leucocelaenus-Pronoto403.png'	3	Haemagogus	Haemagogus leucocelaenus	Haemagogus leucocelaenus	1	3	3
386	AN03	All pictures	Sabethes albiprivus-Corpo470.png'	4	Sabethes	Sabethes albiprivus	Sabethes albiprivus	1	4	4
387	AN03	All pictures	Sabethes albiprivus-Corpo475.png'	4	Sabethes	Sabethes albiprivus	Sabethes albiprivus	1	4	4
388	AN03	All pictures	Sabethes albiprivus-Corpo477.png'	4	Sabethes	Sabethes albiprivus	Sabethes albiprivus	1	4	4
389	AN03	All pictures	Sabethes albiprivus-Corpo484.png'	4	Sabethes	Sabethes albiprivus	Sabethes albiprivus	1	4	4
390	AN03	All pictures	Sabethes albiprivus-Corpo490.png'	4	Sabethes	Sabethes albiprivus	Sabethes albiprivus	1	4	4
391	AN03	All pictures	Sabethes albiprivus-Corpo491.png'	4	Sabethes	Sabethes albiprivus	Sabethes albiprivus	1	4	4
392	AN03	All pictures	Sabethes albiprivus-Corpo504.png'	4	Sabethes	Sabethes albiprivus	Sabethes albiprivus	1	4	4
393	AN03	All pictures	Sabethes albiprivus-Corpo507.png'	4	Sabethes	Sabethes albiprivus	Sabethes albiprivus	1	4	4
394	AN03	All pictures	Sabethes albiprivus-Corpo508.png'	4	Sabethes	Sabethes albiprivus	Sabethes albiprivus	1	4	4
395	AN03	All pictures	Sabethes albiprivus-Corpo516.png'	4	Sabethes	Sabethes albiprivus	Sabethes albiprivus	1	4	4
396	AN03	All pictures	Sabethes albiprivus-Corpo544.png'	4	Sabethes	Sabethes albiprivus	Sabethes albiprivus	1	4	4
397	AN03	All pictures	Sabethes albiprivus-Corpo559.png'	4	Sabethes	Sabethes albiprivus	Sabethes albiprivus	1	4	4
398	AN03	All pictures	Sabethes albiprivus-Corpo561.png'	4	Sabethes	Sabethes albiprivus	Sabethes albiprivus	1	4	4
399	AN03	All pictures	Sabethes albiprivus-Corpo562.png'	4	Sabethes	Sabethes albiprivus	Sabethes albiprivus	1	4	4
400	AN03	All pictures	Sabethes albiprivus-Lateral242.png'	4	Sabethes	Sabethes albiprivus	Sabethes albiprivus	1	4	4
401	AN03	All pictures	Sabethes albiprivus-Lateral264.png'	4	Sabethes	Sabethes albiprivus	Sabethes albiprivus	1	4	4
402	AN03	All pictures	Sabethes albiprivus-Lateral268.png'	4	Sabethes	Sabethes albiprivus	Sabethes albiprivus	1	4	4
403	AN03	All pictures	Sabethes albiprivus-Lateral271.png'	4	Sabethes	Sabethes albiprivus	Sabethes albiprivus	1	4	4
404	AN03	All pictures	Sabethes albiprivus-Lateral281.png'	4	Sabethes	Sabethes albiprivus	Sabethes albiprivus	1	4	4
405	AN03	All pictures	Sabethes albiprivus-Lateral285.png'	4	Sabethes	Sabethes albiprivus	Sabethes albiprivus	1	4	4
406	AN03	All pictures	Sabethes albiprivus-Lateral286.png'	4	Sabethes	Sabethes albiprivus	Sabethes albiprivus	1	4	4
407	AN03	All pictures	Sabethes albiprivus-Pronoto457.png'	4	Sabethes	Sabethes albiprivus	Sabethes albiprivus	1	4	4
408	AN03	All pictures	Sabethes albiprivus-Pronoto484.png'	4	Sabethes	Sabethes albiprivus	Sabethes albiprivus	1	4	4
409	AN04	All pictures	Aedes scapularis-Corpo1.png'	1	Aedes	Aedes scapularis	Aedes scapularis	1	1	1
410	AN04	All pictures	Aedes scapularis-Corpo10.png'	1	Aedes	Aedes scapularis	Aedes scapularis	1	1	1
411	AN04	All pictures	Aedes scapularis-Corpo109.png'	1	Aedes	Aedes scapularis	Aedes serratus	0	1	2
412	AN04	All pictures	Aedes scapularis-Corpo17.png'	1	Aedes	Aedes scapularis	Aedes scapularis	1	1	1
413	AN04	All pictures	Aedes scapularis-Corpo25.png'	1	Aedes	Aedes scapularis	Aedes scapularis	1	1	1
414	AN04	All pictures	Aedes scapularis-Corpo28.png'	1	Aedes	Aedes scapularis	Aedes scapularis	1	1	1
415	AN04	All pictures	Aedes scapularis-Corpo36.png'	1	Aedes	Aedes scapularis	Aedes scapularis	1	1	1
416	AN04	All pictures	Aedes scapularis-Corpo44.png'	1	Aedes	Aedes scapularis	Aedes scapularis	1	1	1
417	AN04	All pictures	Aedes scapularis-Corpo48.png'	1	Aedes	Aedes scapularis	Aedes scapularis	1	1	1
418	AN04	All pictures	Aedes scapularis-Corpo5.png'	1	Aedes	Aedes scapularis	Aedes scapularis	1	1	1
419	AN04	All pictures	Aedes scapularis-Corpo70.png'	1	Aedes	Aedes scapularis	Aedes scapularis	1	1	1
420	AN04	All pictures	Aedes scapularis-Corpo9.png'	1	Aedes	Aedes scapularis	Aedes scapularis	1	1	1
421	AN04	All pictures	Aedes scapularis-Lateral27.png'	1	Aedes	Aedes scapularis	Aedes scapularis	1	1	1
422	AN04	All pictures	Aedes scapularis-Lateral41.png'	1	Aedes	Aedes scapularis	Aedes scapularis	1	1	1
423	AN04	All pictures	Aedes scapularis-Lateral42.png'	1	Aedes	Aedes scapularis	Aedes scapularis	1	1	1
424	AN04	All pictures	Aedes scapularis-Lateral43.png'	1	Aedes	Aedes scapularis	Aedes scapularis	1	1	1
425	AN04	All pictures	Aedes scapularis-Lateral46.png'	1	Aedes	Aedes scapularis	Aedes scapularis	1	1	1
426	AN04	All pictures	Aedes scapularis-Lateral56.png'	1	Aedes	Aedes scapularis	Aedes scapularis	1	1	1
427	AN04	All pictures	Aedes scapularis-Pronoto1.png'	1	Aedes	Aedes scapularis	Aedes scapularis	1	1	1
428	AN04	All pictures	Aedes scapularis-Pronoto102.png'	1	Aedes	Aedes scapularis	Aedes scapularis	1	1	1
429	AN04	All pictures	Aedes scapularis-Pronoto117.png'	1	Aedes	Aedes scapularis	Aedes scapularis	1	1	1
430	AN04	All pictures	Aedes scapularis-Pronoto128.png'	1	Aedes	Aedes scapularis	Aedes scapularis	1	1	1
431	AN04	All pictures	Aedes scapularis-Pronoto130.png'	1	Aedes	Aedes scapularis	Aedes scapularis	1	1	1
432	AN04	All pictures	Aedes scapularis-Pronoto17.png'	1	Aedes	Aedes scapularis	Aedes scapularis	1	1	1
433	AN04	All pictures	Aedes scapularis-Pronoto25.png'	1	Aedes	Aedes scapularis	Aedes scapularis	1	1	1
434	AN04	All pictures	Aedes scapularis-Pronoto27.png'	1	Aedes	Aedes scapularis	Sabethes albiprivus	0	1	4
435	AN04	All pictures	Aedes scapularis-Pronoto43.png'	1	Aedes	Aedes scapularis	Aedes scapularis	1	1	1
436	AN04	All pictures	Aedes scapularis-Pronoto52.png'	1	Aedes	Aedes scapularis	Aedes scapularis	1	1	1
437	AN04	All pictures	Aedes scapularis-Pronoto53.png'	1	Aedes	Aedes scapularis	Aedes scapularis	1	1	1
438	AN04	All pictures	Aedes scapularis-Pronoto60.png'	1	Aedes	Aedes scapularis	Aedes serratus	0	1	2
439	AN04	All pictures	Aedes scapularis-Pronoto77.png'	1	Aedes	Aedes scapularis	Aedes serratus	0	1	2
440	AN04	All pictures	Aedes scapularis-Pronoto91.png'	1	Aedes	Aedes scapularis	Aedes serratus	0	1	2
441	AN04	All pictures	Aedes serratus-Corpo127.png'	2	Aedes	Aedes serratus	Aedes serratus	1	2	2
442	AN04	All pictures	Aedes serratus-Corpo158.png'	2	Aedes	Aedes serratus	Aedes serratus	1	2	2
443	AN04	All pictures	Aedes serratus-Corpo168.png'	2	Aedes	Aedes serratus	Aedes serratus	1	2	2
444	AN04	All pictures	Aedes serratus-Corpo190.png'	2	Aedes	Aedes serratus	Aedes serratus	1	2	2
445	AN04	All pictures	Aedes serratus-Corpo192.png'	2	Aedes	Aedes serratus	Aedes serratus	1	2	2
446	AN04	All pictures	Aedes serratus-Corpo198.png'	2	Aedes	Aedes serratus	Aedes serratus	1	2	2
447	AN04	All pictures	Aedes serratus-Corpo206.png'	2	Aedes	Aedes serratus	Aedes serratus	1	2	2
448	AN04	All pictures	Aedes serratus-Corpo217.png'	2	Aedes	Aedes serratus	Aedes serratus	1	2	2
449	AN04	All pictures	Aedes serratus-Corpo224.png'	2	Aedes	Aedes serratus	Aedes serratus	1	2	2
450	AN04	All pictures	Aedes serratus-Corpo226.png'	2	Aedes	Aedes serratus	Aedes serratus	1	2	2
451	AN04	All pictures	Aedes serratus-Corpo235.png'	2	Aedes	Aedes serratus	Aedes serratus	1	2	2
452	AN04	All pictures	Aedes serratus-Corpo246.png'	2	Aedes	Aedes serratus	Aedes serratus	1	2	2
453	AN04	All pictures	Aedes serratus-Corpo253.png'	2	Aedes	Aedes serratus	Aedes serratus	1	2	2
454	AN04	All pictures	Aedes serratus-Corpo254.png'	2	Aedes	Aedes serratus	Aedes serratus	1	2	2
455	AN04	All pictures	Aedes serratus-Corpo265.png'	2	Aedes	Aedes serratus	Aedes serratus	1	2	2
456	AN04	All pictures	Aedes serratus-Corpo281.png'	2	Aedes	Aedes serratus	Aedes scapularis	0	2	1
457	AN04	All pictures	Aedes serratus-Corpo285.png'	2	Aedes	Aedes serratus	Aedes serratus	1	2	2
458	AN04	All pictures	Aedes serratus-Corpo290.png'	2	Aedes	Aedes serratus	Aedes serratus	1	2	2
459	AN04	All pictures	Aedes serratus-Corpo294.png'	2	Aedes	Aedes serratus	Aedes serratus	1	2	2
460	AN04	All pictures	Aedes serratus-Corpo309.png'	2	Aedes	Aedes serratus	Aedes scapularis	0	2	1
461	AN04	All pictures	Aedes serratus-Lateral114.png'	2	Aedes	Aedes serratus	Aedes serratus	1	2	2
462	AN04	All pictures	Aedes serratus-Lateral120.png'	2	Aedes	Aedes serratus	Aedes serratus	1	2	2
463	AN04	All pictures	Aedes serratus-Lateral121.png'	2	Aedes	Aedes serratus	Aedes serratus	1	2	2
464	AN04	All pictures	Aedes serratus-Lateral126.png'	2	Aedes	Aedes serratus	Aedes serratus	1	2	2
465	AN04	All pictures	Aedes serratus-Lateral132.png'	2	Aedes	Aedes serratus	Aedes serratus	1	2	2
466	AN04	All pictures	Aedes serratus-Lateral145.png'	2	Aedes	Aedes serratus	Aedes serratus	1	2	2
467	AN04	All pictures	Aedes serratus-Lateral147.png'	2	Aedes	Aedes serratus	Aedes serratus	1	2	2
468	AN04	All pictures	Aedes serratus-Lateral155.png'	2	Aedes	Aedes serratus	Aedes serratus	1	2	2
469	AN04	All pictures	Aedes serratus-Lateral156.png'	2	Aedes	Aedes serratus	Aedes serratus	1	2	2
470	AN04	All pictures	Aedes serratus-Lateral166.png'	2	Aedes	Aedes serratus	Aedes serratus	1	2	2
471	AN04	All pictures	Aedes serratus-Lateral59.png'	2	Aedes	Aedes serratus	Aedes serratus	1	2	2
472	AN04	All pictures	Aedes serratus-Lateral90.png'	2	Aedes	Aedes serratus	Aedes serratus	1	2	2
473	AN04	All pictures	Aedes serratus-Lateral99.png'	2	Aedes	Aedes serratus	Aedes serratus	1	2	2
474	AN04	All pictures	Aedes serratus-Pronoto151.png'	2	Aedes	Aedes serratus	Aedes serratus	1	2	2
475	AN04	All pictures	Aedes serratus-Pronoto153.png'	2	Aedes	Aedes serratus	Aedes serratus	1	2	2
476	AN04	All pictures	Aedes serratus-Pronoto159.png'	2	Aedes	Aedes serratus	Aedes serratus	1	2	2
477	AN04	All pictures	Aedes serratus-Pronoto171.png'	2	Aedes	Aedes serratus	Aedes serratus	1	2	2
478	AN04	All pictures	Aedes serratus-Pronoto193.png'	2	Aedes	Aedes serratus	Aedes serratus	1	2	2
479	AN04	All pictures	Aedes serratus-Pronoto205.png'	2	Aedes	Aedes serratus	Aedes serratus	1	2	2
480	AN04	All pictures	Aedes serratus-Pronoto208.png'	2	Aedes	Aedes serratus	Aedes serratus	1	2	2
481	AN04	All pictures	Aedes serratus-Pronoto223.png'	2	Aedes	Aedes serratus	Aedes serratus	1	2	2
482	AN04	All pictures	Aedes serratus-Pronoto224.png'	2	Aedes	Aedes serratus	Aedes serratus	1	2	2
483	AN04	All pictures	Aedes serratus-Pronoto232.png'	2	Aedes	Aedes serratus	Aedes serratus	1	2	2
484	AN04	All pictures	Aedes serratus-Pronoto261.png'	2	Aedes	Aedes serratus	Aedes serratus	1	2	2
485	AN04	All pictures	Aedes serratus-Pronoto262.png'	2	Aedes	Aedes serratus	Aedes serratus	1	2	2
486	AN04	All pictures	Aedes serratus-Pronoto264.png'	2	Aedes	Aedes serratus	Aedes serratus	1	2	2
487	AN04	All pictures	Aedes serratus-Pronoto292.png'	2	Aedes	Aedes serratus	Aedes serratus	1	2	2
488	AN04	All pictures	Aedes serratus-Pronoto308.png'	2	Aedes	Aedes serratus	Aedes serratus	1	2	2
489	AN04	All pictures	Aedes serratus-Pronoto313.png'	2	Aedes	Aedes serratus	Aedes serratus	1	2	2
490	AN04	All pictures	Aedes serratus-Pronoto317.png'	2	Aedes	Aedes serratus	Aedes scapularis	0	2	1
491	AN04	All pictures	Haemagogus leucocelaenus-Corpo320.png'	3	Haemagogus	Haemagogus leucocelaenus	Haemagogus leucocelaenus	1	3	3
492	AN04	All pictures	Haemagogus leucocelaenus-Corpo328.png'	3	Haemagogus	Haemagogus leucocelaenus	Haemagogus leucocelaenus	1	3	3
493	AN04	All pictures	Haemagogus leucocelaenus-Corpo330.png'	3	Haemagogus	Haemagogus leucocelaenus	Haemagogus leucocelaenus	1	3	3
494	AN04	All pictures	Haemagogus leucocelaenus-Corpo336.png'	3	Haemagogus	Haemagogus leucocelaenus	Haemagogus leucocelaenus	1	3	3
495	AN04	All pictures	Haemagogus leucocelaenus-Corpo340.png'	3	Haemagogus	Haemagogus leucocelaenus	Haemagogus leucocelaenus	1	3	3
496	AN04	All pictures	Haemagogus leucocelaenus-Corpo342.png'	3	Haemagogus	Haemagogus leucocelaenus	Haemagogus leucocelaenus	1	3	3
497	AN04	All pictures	Haemagogus leucocelaenus-Corpo348.png'	3	Haemagogus	Haemagogus leucocelaenus	Haemagogus leucocelaenus	1	3	3
498	AN04	All pictures	Haemagogus leucocelaenus-Corpo353.png'	3	Haemagogus	Haemagogus leucocelaenus	Haemagogus leucocelaenus	1	3	3
499	AN04	All pictures	Haemagogus leucocelaenus-Corpo357.png'	3	Haemagogus	Haemagogus leucocelaenus	Haemagogus leucocelaenus	1	3	3
500	AN04	All pictures	Haemagogus leucocelaenus-Corpo371.png'	3	Haemagogus	Haemagogus leucocelaenus	Haemagogus leucocelaenus	1	3	3
501	AN04	All pictures	Haemagogus leucocelaenus-Corpo380.png'	3	Haemagogus	Haemagogus leucocelaenus	Haemagogus leucocelaenus	1	3	3
502	AN04	All pictures	Haemagogus leucocelaenus-Corpo400.png'	3	Haemagogus	Haemagogus leucocelaenus	Haemagogus leucocelaenus	1	3	3
503	AN04	All pictures	Haemagogus leucocelaenus-Corpo401.png'	3	Haemagogus	Haemagogus leucocelaenus	Haemagogus leucocelaenus	1	3	3
504	AN04	All pictures	Haemagogus leucocelaenus-Corpo407.png'	3	Haemagogus	Haemagogus leucocelaenus	Haemagogus leucocelaenus	1	3	3
505	AN04	All pictures	Haemagogus leucocelaenus-Corpo423.png'	3	Haemagogus	Haemagogus leucocelaenus	Haemagogus leucocelaenus	1	3	3
506	AN04	All pictures	Haemagogus leucocelaenus-Corpo447.png'	3	Haemagogus	Haemagogus leucocelaenus	Haemagogus leucocelaenus	1	3	3
507	AN04	All pictures	Haemagogus leucocelaenus-Corpo454.png'	3	Haemagogus	Haemagogus leucocelaenus	Haemagogus leucocelaenus	1	3	3
508	AN04	All pictures	Haemagogus leucocelaenus-Corpo455.png'	3	Haemagogus	Haemagogus leucocelaenus	Haemagogus leucocelaenus	1	3	3
509	AN04	All pictures	Haemagogus leucocelaenus-Corpo463.png'	3	Haemagogus	Haemagogus leucocelaenus	Haemagogus leucocelaenus	1	3	3
510	AN04	All pictures	Haemagogus leucocelaenus-Lateral182.png'	3	Haemagogus	Haemagogus leucocelaenus	Haemagogus leucocelaenus	1	3	3
511	AN04	All pictures	Haemagogus leucocelaenus-Lateral186.png'	3	Haemagogus	Haemagogus leucocelaenus	Haemagogus leucocelaenus	1	3	3
512	AN04	All pictures	Haemagogus leucocelaenus-Lateral190.png'	3	Haemagogus	Haemagogus leucocelaenus	Haemagogus leucocelaenus	1	3	3
513	AN04	All pictures	Haemagogus leucocelaenus-Lateral210.png'	3	Haemagogus	Haemagogus leucocelaenus	Haemagogus leucocelaenus	1	3	3
514	AN04	All pictures	Haemagogus leucocelaenus-Lateral231.png'	3	Haemagogus	Haemagogus leucocelaenus	Haemagogus leucocelaenus	1	3	3
515	AN04	All pictures	Haemagogus leucocelaenus-Pronoto331.png'	3	Haemagogus	Haemagogus leucocelaenus	Haemagogus leucocelaenus	1	3	3
516	AN04	All pictures	Haemagogus leucocelaenus-Pronoto338.png'	3	Haemagogus	Haemagogus leucocelaenus	Haemagogus leucocelaenus	1	3	3
517	AN04	All pictures	Haemagogus leucocelaenus-Pronoto345.png'	3	Haemagogus	Haemagogus leucocelaenus	Haemagogus leucocelaenus	1	3	3
518	AN04	All pictures	Haemagogus leucocelaenus-Pronoto349.png'	3	Haemagogus	Haemagogus leucocelaenus	Haemagogus leucocelaenus	1	3	3
519	AN04	All pictures	Haemagogus leucocelaenus-Pronoto390.png'	3	Haemagogus	Haemagogus leucocelaenus	Haemagogus leucocelaenus	1	3	3
520	AN04	All pictures	Haemagogus leucocelaenus-Pronoto401.png'	3	Haemagogus	Haemagogus leucocelaenus	Haemagogus leucocelaenus	1	3	3
521	AN04	All pictures	Haemagogus leucocelaenus-Pronoto409.png'	3	Haemagogus	Haemagogus leucocelaenus	Haemagogus leucocelaenus	1	3	3
522	AN04	All pictures	Sabethes albiprivus-Corpo469.png'	4	Sabethes	Sabethes albiprivus	Sabethes albiprivus	1	4	4
523	AN04	All pictures	Sabethes albiprivus-Corpo476.png'	4	Sabethes	Sabethes albiprivus	Sabethes albiprivus	1	4	4
524	AN04	All pictures	Sabethes albiprivus-Corpo513.png'	4	Sabethes	Sabethes albiprivus	Sabethes albiprivus	1	4	4
525	AN04	All pictures	Sabethes albiprivus-Corpo517.png'	4	Sabethes	Sabethes albiprivus	Sabethes albiprivus	1	4	4
526	AN04	All pictures	Sabethes albiprivus-Corpo520.png'	4	Sabethes	Sabethes albiprivus	Sabethes albiprivus	1	4	4
527	AN04	All pictures	Sabethes albiprivus-Corpo549.png'	4	Sabethes	Sabethes albiprivus	Sabethes albiprivus	1	4	4
528	AN04	All pictures	Sabethes albiprivus-Corpo555.png'	4	Sabethes	Sabethes albiprivus	Sabethes albiprivus	1	4	4
529	AN04	All pictures	Sabethes albiprivus-Corpo558.png'	4	Sabethes	Sabethes albiprivus	Sabethes albiprivus	1	4	4
530	AN04	All pictures	Sabethes albiprivus-Corpo563.png'	4	Sabethes	Sabethes albiprivus	Sabethes albiprivus	1	4	4
531	AN04	All pictures	Sabethes albiprivus-Lateral263.png'	4	Sabethes	Sabethes albiprivus	Sabethes albiprivus	1	4	4
532	AN04	All pictures	Sabethes albiprivus-Lateral270.png'	4	Sabethes	Sabethes albiprivus	Sabethes albiprivus	1	4	4
533	AN04	All pictures	Sabethes albiprivus-Lateral271.png'	4	Sabethes	Sabethes albiprivus	Sabethes albiprivus	1	4	4
534	AN04	All pictures	Sabethes albiprivus-Lateral272.png'	4	Sabethes	Sabethes albiprivus	Sabethes albiprivus	1	4	4
535	AN04	All pictures	Sabethes albiprivus-Lateral293.png'	4	Sabethes	Sabethes albiprivus	Sabethes albiprivus	1	4	4
536	AN04	All pictures	Sabethes albiprivus-Pronoto424.png'	4	Sabethes	Sabethes albiprivus	Sabethes albiprivus	1	4	4
537	AN04	All pictures	Sabethes albiprivus-Pronoto433.png'	4	Sabethes	Sabethes albiprivus	Sabethes albiprivus	1	4	4
538	AN04	All pictures	Sabethes albiprivus-Pronoto442.png'	4	Sabethes	Sabethes albiprivus	Sabethes albiprivus	1	4	4
539	AN04	All pictures	Sabethes albiprivus-Pronoto444.png'	4	Sabethes	Sabethes albiprivus	Sabethes albiprivus	1	4	4
540	AN04	All pictures	Sabethes albiprivus-Pronoto455.png'	4	Sabethes	Sabethes albiprivus	Sabethes albiprivus	1	4	4
541	AN04	All pictures	Sabethes albiprivus-Pronoto463.png'	4	Sabethes	Sabethes albiprivus	Sabethes albiprivus	1	4	4
542	AN04	All pictures	Sabethes albiprivus-Pronoto469.png'	4	Sabethes	Sabethes albiprivus	Sabethes albiprivus	1	4	4
543	AN04	All pictures	Sabethes albiprivus-Pronoto475.png'	4	Sabethes	Sabethes albiprivus	Sabethes albiprivus	1	4	4
544	AN04	All pictures	Sabethes albiprivus-Pronoto476.png'	4	Sabethes	Sabethes albiprivus	Sabethes albiprivus	1	4	4
545	AN05	All pictures	Aedes scapularis-Corpo1.png'	1	Aedes	Aedes scapularis	Aedes scapularis	1	1	1
546	AN05	All pictures	Aedes scapularis-Corpo11.png'	1	Aedes	Aedes scapularis	Aedes scapularis	1	1	1
547	AN05	All pictures	Aedes scapularis-Corpo15.png'	1	Aedes	Aedes scapularis	Aedes scapularis	1	1	1
548	AN05	All pictures	Aedes scapularis-Corpo38.png'	1	Aedes	Aedes scapularis	Aedes scapularis	1	1	1
549	AN05	All pictures	Aedes scapularis-Corpo46.png'	1	Aedes	Aedes scapularis	Aedes scapularis	1	1	1
550	AN05	All pictures	Aedes scapularis-Corpo64.png'	1	Aedes	Aedes scapularis	Aedes scapularis	1	1	1
551	AN05	All pictures	Aedes scapularis-Corpo69.png'	1	Aedes	Aedes scapularis	Aedes scapularis	1	1	1
552	AN05	All pictures	Aedes scapularis-Corpo98.png'	1	Aedes	Aedes scapularis	Aedes serratus	0	1	2
553	AN05	All pictures	Aedes scapularis-Lateral2.png'	1	Aedes	Aedes scapularis	Aedes scapularis	1	1	1
554	AN05	All pictures	Aedes scapularis-Lateral29.png'	1	Aedes	Aedes scapularis	Aedes scapularis	1	1	1
555	AN05	All pictures	Aedes scapularis-Lateral32.png'	1	Aedes	Aedes scapularis	Aedes scapularis	1	1	1
556	AN05	All pictures	Aedes scapularis-Lateral35.png'	1	Aedes	Aedes scapularis	Aedes scapularis	1	1	1
557	AN05	All pictures	Aedes scapularis-Lateral36.png'	1	Aedes	Aedes scapularis	Aedes scapularis	1	1	1
558	AN05	All pictures	Aedes scapularis-Lateral46.png'	1	Aedes	Aedes scapularis	Aedes scapularis	1	1	1
559	AN05	All pictures	Aedes scapularis-Lateral48.png'	1	Aedes	Aedes scapularis	Aedes serratus	0	1	2
560	AN05	All pictures	Aedes scapularis-Lateral49.png'	1	Aedes	Aedes scapularis	Aedes scapularis	1	1	1
561	AN05	All pictures	Aedes scapularis-Pronoto113.png'	1	Aedes	Aedes scapularis	Aedes scapularis	1	1	1
562	AN05	All pictures	Aedes scapularis-Pronoto117.png'	1	Aedes	Aedes scapularis	Aedes scapularis	1	1	1
563	AN05	All pictures	Aedes scapularis-Pronoto118.png'	1	Aedes	Aedes scapularis	Aedes scapularis	1	1	1
564	AN05	All pictures	Aedes scapularis-Pronoto127.png'	1	Aedes	Aedes scapularis	Aedes scapularis	1	1	1
565	AN05	All pictures	Aedes scapularis-Pronoto130.png'	1	Aedes	Aedes scapularis	Aedes scapularis	1	1	1
566	AN05	All pictures	Aedes scapularis-Pronoto141.png'	1	Aedes	Aedes scapularis	Aedes scapularis	1	1	1
567	AN05	All pictures	Aedes scapularis-Pronoto148.png'	1	Aedes	Aedes scapularis	Aedes scapularis	1	1	1
568	AN05	All pictures	Aedes scapularis-Pronoto15.png'	1	Aedes	Aedes scapularis	Aedes scapularis	1	1	1
569	AN05	All pictures	Aedes scapularis-Pronoto19.png'	1	Aedes	Aedes scapularis	Aedes scapularis	1	1	1
570	AN05	All pictures	Aedes scapularis-Pronoto20.png'	1	Aedes	Aedes scapularis	Aedes scapularis	1	1	1
571	AN05	All pictures	Aedes scapularis-Pronoto41.png'	1	Aedes	Aedes scapularis	Aedes scapularis	1	1	1
572	AN05	All pictures	Aedes scapularis-Pronoto53.png'	1	Aedes	Aedes scapularis	Aedes scapularis	1	1	1
573	AN05	All pictures	Aedes scapularis-Pronoto57.png'	1	Aedes	Aedes scapularis	Aedes scapularis	1	1	1
574	AN05	All pictures	Aedes scapularis-Pronoto7.png'	1	Aedes	Aedes scapularis	Aedes scapularis	1	1	1
575	AN05	All pictures	Aedes scapularis-Pronoto79.png'	1	Aedes	Aedes scapularis	Aedes scapularis	1	1	1
576	AN05	All pictures	Aedes scapularis-Pronoto81.png'	1	Aedes	Aedes scapularis	Aedes scapularis	1	1	1
577	AN05	All pictures	Aedes serratus-Corpo153.png'	2	Aedes	Aedes serratus	Aedes serratus	1	2	2
578	AN05	All pictures	Aedes serratus-Corpo162.png'	2	Aedes	Aedes serratus	Aedes scapularis	0	2	1
579	AN05	All pictures	Aedes serratus-Corpo182.png'	2	Aedes	Aedes serratus	Aedes serratus	1	2	2
580	AN05	All pictures	Aedes serratus-Corpo184.png'	2	Aedes	Aedes serratus	Aedes serratus	1	2	2
581	AN05	All pictures	Aedes serratus-Corpo192.png'	2	Aedes	Aedes serratus	Aedes serratus	1	2	2
582	AN05	All pictures	Aedes serratus-Corpo203.png'	2	Aedes	Aedes serratus	Aedes serratus	1	2	2
583	AN05	All pictures	Aedes serratus-Corpo218.png'	2	Aedes	Aedes serratus	Aedes serratus	1	2	2
584	AN05	All pictures	Aedes serratus-Corpo221.png'	2	Aedes	Aedes serratus	Aedes serratus	1	2	2
585	AN05	All pictures	Aedes serratus-Corpo229.png'	2	Aedes	Aedes serratus	Aedes serratus	1	2	2
586	AN05	All pictures	Aedes serratus-Corpo230.png'	2	Aedes	Aedes serratus	Aedes serratus	1	2	2
587	AN05	All pictures	Aedes serratus-Corpo235.png'	2	Aedes	Aedes serratus	Aedes serratus	1	2	2
588	AN05	All pictures	Aedes serratus-Corpo242.png'	2	Aedes	Aedes serratus	Aedes serratus	1	2	2
589	AN05	All pictures	Aedes serratus-Corpo260.png'	2	Aedes	Aedes serratus	Aedes serratus	1	2	2
590	AN05	All pictures	Aedes serratus-Corpo267.png'	2	Aedes	Aedes serratus	Aedes serratus	1	2	2
591	AN05	All pictures	Aedes serratus-Corpo272.png'	2	Aedes	Aedes serratus	Aedes serratus	1	2	2
592	AN05	All pictures	Aedes serratus-Corpo274.png'	2	Aedes	Aedes serratus	Aedes serratus	1	2	2
593	AN05	All pictures	Aedes serratus-Corpo276.png'	2	Aedes	Aedes serratus	Aedes scapularis	0	2	1
594	AN05	All pictures	Aedes serratus-Corpo284.png'	2	Aedes	Aedes serratus	Aedes serratus	1	2	2
595	AN05	All pictures	Aedes serratus-Corpo300.png'	2	Aedes	Aedes serratus	Aedes scapularis	0	2	1
596	AN05	All pictures	Aedes serratus-Corpo309.png'	2	Aedes	Aedes serratus	Aedes scapularis	0	2	1
597	AN05	All pictures	Aedes serratus-Lateral119.png'	2	Aedes	Aedes serratus	Aedes serratus	1	2	2
598	AN05	All pictures	Aedes serratus-Lateral138.png'	2	Aedes	Aedes serratus	Aedes serratus	1	2	2
599	AN05	All pictures	Aedes serratus-Lateral145.png'	2	Aedes	Aedes serratus	Aedes serratus	1	2	2
600	AN05	All pictures	Aedes serratus-Lateral151.png'	2	Aedes	Aedes serratus	Aedes serratus	1	2	2
601	AN05	All pictures	Aedes serratus-Lateral156.png'	2	Aedes	Aedes serratus	Aedes scapularis	0	2	1
602	AN05	All pictures	Aedes serratus-Lateral65.png'	2	Aedes	Aedes serratus	Aedes serratus	1	2	2
603	AN05	All pictures	Aedes serratus-Lateral68.png'	2	Aedes	Aedes serratus	Aedes serratus	1	2	2
604	AN05	All pictures	Aedes serratus-Lateral80.png'	2	Aedes	Aedes serratus	Aedes serratus	1	2	2
605	AN05	All pictures	Aedes serratus-Lateral92.png'	2	Aedes	Aedes serratus	Aedes serratus	1	2	2
606	AN05	All pictures	Aedes serratus-Pronoto156.png'	2	Aedes	Aedes serratus	Aedes serratus	1	2	2
607	AN05	All pictures	Aedes serratus-Pronoto179.png'	2	Aedes	Aedes serratus	Aedes serratus	1	2	2
608	AN05	All pictures	Aedes serratus-Pronoto184.png'	2	Aedes	Aedes serratus	Aedes serratus	1	2	2
609	AN05	All pictures	Aedes serratus-Pronoto187.png'	2	Aedes	Aedes serratus	Aedes serratus	1	2	2
610	AN05	All pictures	Aedes serratus-Pronoto188.png'	2	Aedes	Aedes serratus	Aedes scapularis	0	2	1
611	AN05	All pictures	Aedes serratus-Pronoto189.png'	2	Aedes	Aedes serratus	Aedes scapularis	0	2	1
612	AN05	All pictures	Aedes serratus-Pronoto203.png'	2	Aedes	Aedes serratus	Aedes serratus	1	2	2
613	AN05	All pictures	Aedes serratus-Pronoto209.png'	2	Aedes	Aedes serratus	Aedes serratus	1	2	2
614	AN05	All pictures	Aedes serratus-Pronoto210.png'	2	Aedes	Aedes serratus	Aedes serratus	1	2	2
615	AN05	All pictures	Aedes serratus-Pronoto217.png'	2	Aedes	Aedes serratus	Aedes serratus	1	2	2
616	AN05	All pictures	Aedes serratus-Pronoto221.png'	2	Aedes	Aedes serratus	Aedes serratus	1	2	2
617	AN05	All pictures	Aedes serratus-Pronoto222.png'	2	Aedes	Aedes serratus	Aedes scapularis	0	2	1
618	AN05	All pictures	Aedes serratus-Pronoto234.png'	2	Aedes	Aedes serratus	Aedes serratus	1	2	2
619	AN05	All pictures	Aedes serratus-Pronoto245.png'	2	Aedes	Aedes serratus	Aedes scapularis	0	2	1
620	AN05	All pictures	Aedes serratus-Pronoto247.png'	2	Aedes	Aedes serratus	Aedes serratus	1	2	2
621	AN05	All pictures	Aedes serratus-Pronoto283.png'	2	Aedes	Aedes serratus	Aedes serratus	1	2	2
622	AN05	All pictures	Aedes serratus-Pronoto289.png'	2	Aedes	Aedes serratus	Aedes serratus	1	2	2
623	AN05	All pictures	Aedes serratus-Pronoto300.png'	2	Aedes	Aedes serratus	Aedes serratus	1	2	2
624	AN05	All pictures	Aedes serratus-Pronoto301.png'	2	Aedes	Aedes serratus	Aedes serratus	1	2	2
625	AN05	All pictures	Aedes serratus-Pronoto310.png'	2	Aedes	Aedes serratus	Aedes serratus	1	2	2
626	AN05	All pictures	Aedes serratus-Pronoto322.png'	2	Aedes	Aedes serratus	Aedes serratus	1	2	2
627	AN05	All pictures	Haemagogus leucocelaenus-Corpo317.png'	3	Haemagogus	Haemagogus leucocelaenus	Haemagogus leucocelaenus	1	3	3
628	AN05	All pictures	Haemagogus leucocelaenus-Corpo322.png'	3	Haemagogus	Haemagogus leucocelaenus	Haemagogus leucocelaenus	1	3	3
629	AN05	All pictures	Haemagogus leucocelaenus-Corpo325.png'	3	Haemagogus	Haemagogus leucocelaenus	Haemagogus leucocelaenus	1	3	3
630	AN05	All pictures	Haemagogus leucocelaenus-Corpo338.png'	3	Haemagogus	Haemagogus leucocelaenus	Haemagogus leucocelaenus	1	3	3
631	AN05	All pictures	Haemagogus leucocelaenus-Corpo357.png'	3	Haemagogus	Haemagogus leucocelaenus	Haemagogus leucocelaenus	1	3	3
632	AN05	All pictures	Haemagogus leucocelaenus-Corpo371.png'	3	Haemagogus	Haemagogus leucocelaenus	Haemagogus leucocelaenus	1	3	3
633	AN05	All pictures	Haemagogus leucocelaenus-Corpo372.png'	3	Haemagogus	Haemagogus leucocelaenus	Haemagogus leucocelaenus	1	3	3
634	AN05	All pictures	Haemagogus leucocelaenus-Corpo386.png'	3	Haemagogus	Haemagogus leucocelaenus	Haemagogus leucocelaenus	1	3	3
635	AN05	All pictures	Haemagogus leucocelaenus-Corpo391.png'	3	Haemagogus	Haemagogus leucocelaenus	Haemagogus leucocelaenus	1	3	3
636	AN05	All pictures	Haemagogus leucocelaenus-Corpo394.png'	3	Haemagogus	Haemagogus leucocelaenus	Haemagogus leucocelaenus	1	3	3
637	AN05	All pictures	Haemagogus leucocelaenus-Corpo397.png'	3	Haemagogus	Haemagogus leucocelaenus	Haemagogus leucocelaenus	1	3	3
638	AN05	All pictures	Haemagogus leucocelaenus-Corpo418.png'	3	Haemagogus	Haemagogus leucocelaenus	Haemagogus leucocelaenus	1	3	3
639	AN05	All pictures	Haemagogus leucocelaenus-Corpo421.png'	3	Haemagogus	Haemagogus leucocelaenus	Haemagogus leucocelaenus	1	3	3
640	AN05	All pictures	Haemagogus leucocelaenus-Corpo423.png'	3	Haemagogus	Haemagogus leucocelaenus	Haemagogus leucocelaenus	1	3	3
641	AN05	All pictures	Haemagogus leucocelaenus-Corpo427.png'	3	Haemagogus	Haemagogus leucocelaenus	Haemagogus leucocelaenus	1	3	3
642	AN05	All pictures	Haemagogus leucocelaenus-Corpo429.png'	3	Haemagogus	Haemagogus leucocelaenus	Haemagogus leucocelaenus	1	3	3
643	AN05	All pictures	Haemagogus leucocelaenus-Corpo455.png'	3	Haemagogus	Haemagogus leucocelaenus	Haemagogus leucocelaenus	1	3	3
644	AN05	All pictures	Haemagogus leucocelaenus-Corpo456.png'	3	Haemagogus	Haemagogus leucocelaenus	Haemagogus leucocelaenus	1	3	3
645	AN05	All pictures	Haemagogus leucocelaenus-Corpo459.png'	3	Haemagogus	Haemagogus leucocelaenus	Haemagogus leucocelaenus	1	3	3
646	AN05	All pictures	Haemagogus leucocelaenus-Lateral174.png'	3	Haemagogus	Haemagogus leucocelaenus	Haemagogus leucocelaenus	1	3	3
647	AN05	All pictures	Haemagogus leucocelaenus-Lateral189.png'	3	Haemagogus	Haemagogus leucocelaenus	Haemagogus leucocelaenus	1	3	3
648	AN05	All pictures	Haemagogus leucocelaenus-Lateral212.png'	3	Haemagogus	Haemagogus leucocelaenus	Haemagogus leucocelaenus	1	3	3
649	AN05	All pictures	Haemagogus leucocelaenus-Lateral214.png'	3	Haemagogus	Haemagogus leucocelaenus	Haemagogus leucocelaenus	1	3	3
650	AN05	All pictures	Haemagogus leucocelaenus-Lateral234.png'	3	Haemagogus	Haemagogus leucocelaenus	Haemagogus leucocelaenus	1	3	3
651	AN05	All pictures	Haemagogus leucocelaenus-Pronoto330.png'	3	Haemagogus	Haemagogus leucocelaenus	Haemagogus leucocelaenus	1	3	3
652	AN05	All pictures	Haemagogus leucocelaenus-Pronoto342.png'	3	Haemagogus	Haemagogus leucocelaenus	Haemagogus leucocelaenus	1	3	3
653	AN05	All pictures	Haemagogus leucocelaenus-Pronoto345.png'	3	Haemagogus	Haemagogus leucocelaenus	Haemagogus leucocelaenus	1	3	3
654	AN05	All pictures	Haemagogus leucocelaenus-Pronoto371.png'	3	Haemagogus	Haemagogus leucocelaenus	Haemagogus leucocelaenus	1	3	3
655	AN05	All pictures	Haemagogus leucocelaenus-Pronoto377.png'	3	Haemagogus	Haemagogus leucocelaenus	Haemagogus leucocelaenus	1	3	3
656	AN05	All pictures	Haemagogus leucocelaenus-Pronoto408.png'	3	Haemagogus	Haemagogus leucocelaenus	Haemagogus leucocelaenus	1	3	3
657	AN05	All pictures	Haemagogus leucocelaenus-Pronoto411.png'	3	Haemagogus	Haemagogus leucocelaenus	Haemagogus leucocelaenus	1	3	3
658	AN05	All pictures	Sabethes albiprivus-Corpo478.png'	4	Sabethes	Sabethes albiprivus	Sabethes albiprivus	1	4	4
659	AN05	All pictures	Sabethes albiprivus-Corpo487.png'	4	Sabethes	Sabethes albiprivus	Sabethes albiprivus	1	4	4
660	AN05	All pictures	Sabethes albiprivus-Corpo500.png'	4	Sabethes	Sabethes albiprivus	Sabethes albiprivus	1	4	4
661	AN05	All pictures	Sabethes albiprivus-Corpo503.png'	4	Sabethes	Sabethes albiprivus	Sabethes albiprivus	1	4	4
662	AN05	All pictures	Sabethes albiprivus-Corpo505.png'	4	Sabethes	Sabethes albiprivus	Sabethes albiprivus	1	4	4
663	AN05	All pictures	Sabethes albiprivus-Corpo514.png'	4	Sabethes	Sabethes albiprivus	Sabethes albiprivus	1	4	4
664	AN05	All pictures	Sabethes albiprivus-Corpo516.png'	4	Sabethes	Sabethes albiprivus	Sabethes albiprivus	1	4	4
665	AN05	All pictures	Sabethes albiprivus-Corpo519.png'	4	Sabethes	Sabethes albiprivus	Sabethes albiprivus	1	4	4
666	AN05	All pictures	Sabethes albiprivus-Corpo531.png'	4	Sabethes	Sabethes albiprivus	Sabethes albiprivus	1	4	4
667	AN05	All pictures	Sabethes albiprivus-Corpo560.png'	4	Sabethes	Sabethes albiprivus	Sabethes albiprivus	1	4	4
668	AN05	All pictures	Sabethes albiprivus-Corpo561.png'	4	Sabethes	Sabethes albiprivus	Sabethes albiprivus	1	4	4
669	AN05	All pictures	Sabethes albiprivus-Corpo562.png'	4	Sabethes	Sabethes albiprivus	Sabethes albiprivus	1	4	4
670	AN05	All pictures	Sabethes albiprivus-Corpo563.png'	4	Sabethes	Sabethes albiprivus	Sabethes albiprivus	1	4	4
671	AN05	All pictures	Sabethes albiprivus-Lateral242.png'	4	Sabethes	Sabethes albiprivus	Sabethes albiprivus	1	4	4
672	AN05	All pictures	Sabethes albiprivus-Lateral248.png'	4	Sabethes	Sabethes albiprivus	Sabethes albiprivus	1	4	4
673	AN05	All pictures	Sabethes albiprivus-Lateral249.png'	4	Sabethes	Sabethes albiprivus	Sabethes albiprivus	1	4	4
674	AN05	All pictures	Sabethes albiprivus-Lateral263.png'	4	Sabethes	Sabethes albiprivus	Sabethes albiprivus	1	4	4
675	AN05	All pictures	Sabethes albiprivus-Lateral268.png'	4	Sabethes	Sabethes albiprivus	Sabethes albiprivus	1	4	4
676	AN05	All pictures	Sabethes albiprivus-Lateral270.png'	4	Sabethes	Sabethes albiprivus	Sabethes albiprivus	1	4	4
677	AN05	All pictures	Sabethes albiprivus-Lateral293.png'	4	Sabethes	Sabethes albiprivus	Sabethes albiprivus	1	4	4
678	AN05	All pictures	Sabethes albiprivus-Pronoto466.png'	4	Sabethes	Sabethes albiprivus	Sabethes albiprivus	1	4	4
679	AN05	All pictures	Sabethes albiprivus-Pronoto468.png'	4	Sabethes	Sabethes albiprivus	Sabethes albiprivus	1	4	4
680	AN05	All pictures	Sabethes albiprivus-Pronoto472.png'	4	Sabethes	Sabethes albiprivus	Sabethes albiprivus	1	4	4
681	AN06	All pictures	Aedes scapularis-Corpo102.png'	1	Aedes	Aedes scapularis	Aedes scapularis	1	1	1
682	AN06	All pictures	Aedes scapularis-Corpo56.png'	1	Aedes	Aedes scapularis	Aedes scapularis	1	1	1
683	AN06	All pictures	Aedes scapularis-Corpo89.png'	1	Aedes	Aedes scapularis	Aedes scapularis	1	1	1
684	AN06	All pictures	Aedes scapularis-Corpo91.png'	1	Aedes	Aedes scapularis	Aedes scapularis	1	1	1
685	AN06	All pictures	Aedes scapularis-Lateral18.png'	1	Aedes	Aedes scapularis	Aedes scapularis	1	1	1
686	AN06	All pictures	Aedes scapularis-Lateral30.png'	1	Aedes	Aedes scapularis	Aedes scapularis	1	1	1
687	AN06	All pictures	Aedes scapularis-Lateral39.png'	1	Aedes	Aedes scapularis	Aedes scapularis	1	1	1
688	AN06	All pictures	Aedes scapularis-Lateral46.png'	1	Aedes	Aedes scapularis	Aedes scapularis	1	1	1
689	AN06	All pictures	Aedes scapularis-Lateral47.png'	1	Aedes	Aedes scapularis	Aedes scapularis	1	1	1
690	AN06	All pictures	Aedes scapularis-Lateral53.png'	1	Aedes	Aedes scapularis	Aedes scapularis	1	1	1
691	AN06	All pictures	Aedes scapularis-Lateral57.png'	1	Aedes	Aedes scapularis	Aedes serratus	0	1	2
692	AN06	All pictures	Aedes scapularis-Pronoto114.png'	1	Aedes	Aedes scapularis	Aedes scapularis	1	1	1
693	AN06	All pictures	Aedes scapularis-Pronoto116.png'	1	Aedes	Aedes scapularis	Aedes scapularis	1	1	1
694	AN06	All pictures	Aedes scapularis-Pronoto119.png'	1	Aedes	Aedes scapularis	Aedes scapularis	1	1	1
695	AN06	All pictures	Aedes scapularis-Pronoto122.png'	1	Aedes	Aedes scapularis	Aedes scapularis	1	1	1
696	AN06	All pictures	Aedes scapularis-Pronoto13.png'	1	Aedes	Aedes scapularis	Aedes scapularis	1	1	1
697	AN06	All pictures	Aedes scapularis-Pronoto137.png'	1	Aedes	Aedes scapularis	Aedes scapularis	1	1	1
698	AN06	All pictures	Aedes scapularis-Pronoto150.png'	1	Aedes	Aedes scapularis	Aedes scapularis	1	1	1
699	AN06	All pictures	Aedes scapularis-Pronoto26.png'	1	Aedes	Aedes scapularis	Aedes scapularis	1	1	1
700	AN06	All pictures	Aedes scapularis-Pronoto29.png'	1	Aedes	Aedes scapularis	Aedes serratus	0	1	2
701	AN06	All pictures	Aedes scapularis-Pronoto32.png'	1	Aedes	Aedes scapularis	Aedes scapularis	1	1	1
702	AN06	All pictures	Aedes scapularis-Pronoto46.png'	1	Aedes	Aedes scapularis	Aedes scapularis	1	1	1
703	AN06	All pictures	Aedes scapularis-Pronoto49.png'	1	Aedes	Aedes scapularis	Aedes scapularis	1	1	1
704	AN06	All pictures	Aedes scapularis-Pronoto56.png'	1	Aedes	Aedes scapularis	Aedes scapularis	1	1	1
705	AN06	All pictures	Aedes scapularis-Pronoto57.png'	1	Aedes	Aedes scapularis	Aedes scapularis	1	1	1
706	AN06	All pictures	Aedes scapularis-Pronoto64.png'	1	Aedes	Aedes scapularis	Aedes scapularis	1	1	1
707	AN06	All pictures	Aedes scapularis-Pronoto7.png'	1	Aedes	Aedes scapularis	Aedes serratus	0	1	2
708	AN06	All pictures	Aedes scapularis-Pronoto75.png'	1	Aedes	Aedes scapularis	Aedes scapularis	1	1	1
709	AN06	All pictures	Aedes scapularis-Pronoto88.png'	1	Aedes	Aedes scapularis	Aedes scapularis	1	1	1
710	AN06	All pictures	Aedes scapularis-Pronoto93.png'	1	Aedes	Aedes scapularis	Aedes scapularis	1	1	1
711	AN06	All pictures	Aedes scapularis-Pronoto95.png'	1	Aedes	Aedes scapularis	Aedes scapularis	1	1	1
712	AN06	All pictures	Aedes scapularis-Pronoto99.png'	1	Aedes	Aedes scapularis	Aedes scapularis	1	1	1
713	AN06	All pictures	Aedes serratus-Corpo131.png'	2	Aedes	Aedes serratus	Aedes serratus	1	2	2
714	AN06	All pictures	Aedes serratus-Corpo136.png'	2	Aedes	Aedes serratus	Aedes serratus	1	2	2
715	AN06	All pictures	Aedes serratus-Corpo139.png'	2	Aedes	Aedes serratus	Aedes serratus	1	2	2
716	AN06	All pictures	Aedes serratus-Corpo149.png'	2	Aedes	Aedes serratus	Aedes serratus	1	2	2
717	AN06	All pictures	Aedes serratus-Corpo154.png'	2	Aedes	Aedes serratus	Aedes serratus	1	2	2
718	AN06	All pictures	Aedes serratus-Corpo164.png'	2	Aedes	Aedes serratus	Aedes serratus	1	2	2
719	AN06	All pictures	Aedes serratus-Corpo167.png'	2	Aedes	Aedes serratus	Aedes serratus	1	2	2
720	AN06	All pictures	Aedes serratus-Corpo179.png'	2	Aedes	Aedes serratus	Aedes serratus	1	2	2
721	AN06	All pictures	Aedes serratus-Corpo195.png'	2	Aedes	Aedes serratus	Aedes serratus	1	2	2
722	AN06	All pictures	Aedes serratus-Corpo198.png'	2	Aedes	Aedes serratus	Aedes serratus	1	2	2
723	AN06	All pictures	Aedes serratus-Corpo199.png'	2	Aedes	Aedes serratus	Aedes serratus	1	2	2
724	AN06	All pictures	Aedes serratus-Corpo216.png'	2	Aedes	Aedes serratus	Aedes serratus	1	2	2
725	AN06	All pictures	Aedes serratus-Corpo222.png'	2	Aedes	Aedes serratus	Aedes scapularis	0	2	1
726	AN06	All pictures	Aedes serratus-Corpo223.png'	2	Aedes	Aedes serratus	Aedes serratus	1	2	2
727	AN06	All pictures	Aedes serratus-Corpo230.png'	2	Aedes	Aedes serratus	Aedes serratus	1	2	2
728	AN06	All pictures	Aedes serratus-Corpo240.png'	2	Aedes	Aedes serratus	Aedes serratus	1	2	2
729	AN06	All pictures	Aedes serratus-Corpo241.png'	2	Aedes	Aedes serratus	Aedes serratus	1	2	2
730	AN06	All pictures	Aedes serratus-Corpo242.png'	2	Aedes	Aedes serratus	Aedes serratus	1	2	2
731	AN06	All pictures	Aedes serratus-Corpo250.png'	2	Aedes	Aedes serratus	Aedes serratus	1	2	2
732	AN06	All pictures	Aedes serratus-Corpo282.png'	2	Aedes	Aedes serratus	Aedes serratus	1	2	2
733	AN06	All pictures	Aedes serratus-Corpo300.png'	2	Aedes	Aedes serratus	Aedes scapularis	0	2	1
734	AN06	All pictures	Aedes serratus-Corpo301.png'	2	Aedes	Aedes serratus	Aedes serratus	1	2	2
735	AN06	All pictures	Aedes serratus-Corpo313.png'	2	Aedes	Aedes serratus	Aedes serratus	1	2	2
736	AN06	All pictures	Aedes serratus-Lateral112.png'	2	Aedes	Aedes serratus	Aedes serratus	1	2	2
737	AN06	All pictures	Aedes serratus-Lateral121.png'	2	Aedes	Aedes serratus	Aedes serratus	1	2	2
738	AN06	All pictures	Aedes serratus-Lateral122.png'	2	Aedes	Aedes serratus	Aedes serratus	1	2	2
739	AN06	All pictures	Aedes serratus-Lateral127.png'	2	Aedes	Aedes serratus	Aedes serratus	1	2	2
740	AN06	All pictures	Aedes serratus-Lateral128.png'	2	Aedes	Aedes serratus	Aedes serratus	1	2	2
741	AN06	All pictures	Aedes serratus-Lateral133.png'	2	Aedes	Aedes serratus	Aedes serratus	1	2	2
742	AN06	All pictures	Aedes serratus-Lateral158.png'	2	Aedes	Aedes serratus	Aedes serratus	1	2	2
743	AN06	All pictures	Aedes serratus-Lateral160.png'	2	Aedes	Aedes serratus	Aedes serratus	1	2	2
744	AN06	All pictures	Aedes serratus-Lateral161.png'	2	Aedes	Aedes serratus	Aedes serratus	1	2	2
745	AN06	All pictures	Aedes serratus-Lateral69.png'	2	Aedes	Aedes serratus	Aedes serratus	1	2	2
746	AN06	All pictures	Aedes serratus-Lateral80.png'	2	Aedes	Aedes serratus	Aedes serratus	1	2	2
747	AN06	All pictures	Aedes serratus-Lateral94.png'	2	Aedes	Aedes serratus	Aedes serratus	1	2	2
748	AN06	All pictures	Aedes serratus-Pronoto165.png'	2	Aedes	Aedes serratus	Aedes serratus	1	2	2
749	AN06	All pictures	Aedes serratus-Pronoto180.png'	2	Aedes	Aedes serratus	Aedes serratus	1	2	2
750	AN06	All pictures	Aedes serratus-Pronoto183.png'	2	Aedes	Aedes serratus	Aedes serratus	1	2	2
751	AN06	All pictures	Aedes serratus-Pronoto189.png'	2	Aedes	Aedes serratus	Aedes serratus	1	2	2
752	AN06	All pictures	Aedes serratus-Pronoto194.png'	2	Aedes	Aedes serratus	Aedes serratus	1	2	2
753	AN06	All pictures	Aedes serratus-Pronoto195.png'	2	Aedes	Aedes serratus	Aedes serratus	1	2	2
754	AN06	All pictures	Aedes serratus-Pronoto218.png'	2	Aedes	Aedes serratus	Aedes scapularis	0	2	1
755	AN06	All pictures	Aedes serratus-Pronoto222.png'	2	Aedes	Aedes serratus	Aedes serratus	1	2	2
756	AN06	All pictures	Aedes serratus-Pronoto255.png'	2	Aedes	Aedes serratus	Aedes serratus	1	2	2
757	AN06	All pictures	Aedes serratus-Pronoto261.png'	2	Aedes	Aedes serratus	Aedes serratus	1	2	2
758	AN06	All pictures	Aedes serratus-Pronoto266.png'	2	Aedes	Aedes serratus	Aedes serratus	1	2	2
759	AN06	All pictures	Aedes serratus-Pronoto268.png'	2	Aedes	Aedes serratus	Aedes serratus	1	2	2
760	AN06	All pictures	Aedes serratus-Pronoto280.png'	2	Aedes	Aedes serratus	Aedes serratus	1	2	2
761	AN06	All pictures	Aedes serratus-Pronoto282.png'	2	Aedes	Aedes serratus	Aedes serratus	1	2	2
762	AN06	All pictures	Aedes serratus-Pronoto308.png'	2	Aedes	Aedes serratus	Aedes serratus	1	2	2
763	AN06	All pictures	Haemagogus leucocelaenus-Corpo318.png'	3	Haemagogus	Haemagogus leucocelaenus	Haemagogus leucocelaenus	1	3	3
764	AN06	All pictures	Haemagogus leucocelaenus-Corpo320.png'	3	Haemagogus	Haemagogus leucocelaenus	Haemagogus leucocelaenus	1	3	3
765	AN06	All pictures	Haemagogus leucocelaenus-Corpo351.png'	3	Haemagogus	Haemagogus leucocelaenus	Haemagogus leucocelaenus	1	3	3
766	AN06	All pictures	Haemagogus leucocelaenus-Corpo354.png'	3	Haemagogus	Haemagogus leucocelaenus	Haemagogus leucocelaenus	1	3	3
767	AN06	All pictures	Haemagogus leucocelaenus-Corpo361.png'	3	Haemagogus	Haemagogus leucocelaenus	Haemagogus leucocelaenus	1	3	3
768	AN06	All pictures	Haemagogus leucocelaenus-Corpo374.png'	3	Haemagogus	Haemagogus leucocelaenus	Haemagogus leucocelaenus	1	3	3
769	AN06	All pictures	Haemagogus leucocelaenus-Corpo375.png'	3	Haemagogus	Haemagogus leucocelaenus	Haemagogus leucocelaenus	1	3	3
770	AN06	All pictures	Haemagogus leucocelaenus-Corpo381.png'	3	Haemagogus	Haemagogus leucocelaenus	Haemagogus leucocelaenus	1	3	3
771	AN06	All pictures	Haemagogus leucocelaenus-Corpo395.png'	3	Haemagogus	Haemagogus leucocelaenus	Haemagogus leucocelaenus	1	3	3
772	AN06	All pictures	Haemagogus leucocelaenus-Corpo404.png'	3	Haemagogus	Haemagogus leucocelaenus	Haemagogus leucocelaenus	1	3	3
773	AN06	All pictures	Haemagogus leucocelaenus-Corpo408.png'	3	Haemagogus	Haemagogus leucocelaenus	Haemagogus leucocelaenus	1	3	3
774	AN06	All pictures	Haemagogus leucocelaenus-Corpo414.png'	3	Haemagogus	Haemagogus leucocelaenus	Haemagogus leucocelaenus	1	3	3
775	AN06	All pictures	Haemagogus leucocelaenus-Corpo419.png'	3	Haemagogus	Haemagogus leucocelaenus	Haemagogus leucocelaenus	1	3	3
776	AN06	All pictures	Haemagogus leucocelaenus-Corpo430.png'	3	Haemagogus	Haemagogus leucocelaenus	Haemagogus leucocelaenus	1	3	3
777	AN06	All pictures	Haemagogus leucocelaenus-Corpo443.png'	3	Haemagogus	Haemagogus leucocelaenus	Haemagogus leucocelaenus	1	3	3
778	AN06	All pictures	Haemagogus leucocelaenus-Corpo457.png'	3	Haemagogus	Haemagogus leucocelaenus	Haemagogus leucocelaenus	1	3	3
779	AN06	All pictures	Haemagogus leucocelaenus-Lateral174.png'	3	Haemagogus	Haemagogus leucocelaenus	Haemagogus leucocelaenus	1	3	3
780	AN06	All pictures	Haemagogus leucocelaenus-Lateral199.png'	3	Haemagogus	Haemagogus leucocelaenus	Haemagogus leucocelaenus	1	3	3
781	AN06	All pictures	Haemagogus leucocelaenus-Lateral211.png'	3	Haemagogus	Haemagogus leucocelaenus	Haemagogus leucocelaenus	1	3	3
782	AN06	All pictures	Haemagogus leucocelaenus-Lateral231.png'	3	Haemagogus	Haemagogus leucocelaenus	Haemagogus leucocelaenus	1	3	3
783	AN06	All pictures	Haemagogus leucocelaenus-Pronoto335.png'	3	Haemagogus	Haemagogus leucocelaenus	Haemagogus leucocelaenus	1	3	3
784	AN06	All pictures	Haemagogus leucocelaenus-Pronoto340.png'	3	Haemagogus	Haemagogus leucocelaenus	Haemagogus leucocelaenus	1	3	3
785	AN06	All pictures	Haemagogus leucocelaenus-Pronoto343.png'	3	Haemagogus	Haemagogus leucocelaenus	Haemagogus leucocelaenus	1	3	3
786	AN06	All pictures	Haemagogus leucocelaenus-Pronoto344.png'	3	Haemagogus	Haemagogus leucocelaenus	Haemagogus leucocelaenus	1	3	3
787	AN06	All pictures	Haemagogus leucocelaenus-Pronoto345.png'	3	Haemagogus	Haemagogus leucocelaenus	Haemagogus leucocelaenus	1	3	3
788	AN06	All pictures	Haemagogus leucocelaenus-Pronoto349.png'	3	Haemagogus	Haemagogus leucocelaenus	Haemagogus leucocelaenus	1	3	3
789	AN06	All pictures	Haemagogus leucocelaenus-Pronoto352.png'	3	Haemagogus	Haemagogus leucocelaenus	Haemagogus leucocelaenus	1	3	3
790	AN06	All pictures	Haemagogus leucocelaenus-Pronoto353.png'	3	Haemagogus	Haemagogus leucocelaenus	Haemagogus leucocelaenus	1	3	3
791	AN06	All pictures	Haemagogus leucocelaenus-Pronoto377.png'	3	Haemagogus	Haemagogus leucocelaenus	Haemagogus leucocelaenus	1	3	3
792	AN06	All pictures	Haemagogus leucocelaenus-Pronoto380.png'	3	Haemagogus	Haemagogus leucocelaenus	Haemagogus leucocelaenus	1	3	3
793	AN06	All pictures	Haemagogus leucocelaenus-Pronoto407.png'	3	Haemagogus	Haemagogus leucocelaenus	Haemagogus leucocelaenus	1	3	3
794	AN06	All pictures	Sabethes albiprivus-Corpo479.png'	4	Sabethes	Sabethes albiprivus	Sabethes albiprivus	1	4	4
795	AN06	All pictures	Sabethes albiprivus-Corpo481.png'	4	Sabethes	Sabethes albiprivus	Sabethes albiprivus	1	4	4
796	AN06	All pictures	Sabethes albiprivus-Corpo486.png'	4	Sabethes	Sabethes albiprivus	Sabethes albiprivus	1	4	4
797	AN06	All pictures	Sabethes albiprivus-Corpo487.png'	4	Sabethes	Sabethes albiprivus	Sabethes albiprivus	1	4	4
798	AN06	All pictures	Sabethes albiprivus-Corpo495.png'	4	Sabethes	Sabethes albiprivus	Sabethes albiprivus	1	4	4
799	AN06	All pictures	Sabethes albiprivus-Corpo506.png'	4	Sabethes	Sabethes albiprivus	Sabethes albiprivus	1	4	4
800	AN06	All pictures	Sabethes albiprivus-Corpo507.png'	4	Sabethes	Sabethes albiprivus	Sabethes albiprivus	1	4	4
801	AN06	All pictures	Sabethes albiprivus-Corpo533.png'	4	Sabethes	Sabethes albiprivus	Sabethes albiprivus	1	4	4
802	AN06	All pictures	Sabethes albiprivus-Corpo539.png'	4	Sabethes	Sabethes albiprivus	Sabethes albiprivus	1	4	4
803	AN06	All pictures	Sabethes albiprivus-Corpo550.png'	4	Sabethes	Sabethes albiprivus	Sabethes albiprivus	1	4	4
804	AN06	All pictures	Sabethes albiprivus-Corpo560.png'	4	Sabethes	Sabethes albiprivus	Sabethes albiprivus	1	4	4
805	AN06	All pictures	Sabethes albiprivus-Lateral238.png'	4	Sabethes	Sabethes albiprivus	Sabethes albiprivus	1	4	4
806	AN06	All pictures	Sabethes albiprivus-Lateral240.png'	4	Sabethes	Sabethes albiprivus	Sabethes albiprivus	1	4	4
807	AN06	All pictures	Sabethes albiprivus-Lateral247.png'	4	Sabethes	Sabethes albiprivus	Sabethes albiprivus	1	4	4
808	AN06	All pictures	Sabethes albiprivus-Lateral257.png'	4	Sabethes	Sabethes albiprivus	Sabethes albiprivus	1	4	4
809	AN06	All pictures	Sabethes albiprivus-Lateral282.png'	4	Sabethes	Sabethes albiprivus	Sabethes albiprivus	1	4	4
810	AN06	All pictures	Sabethes albiprivus-Pronoto421.png'	4	Sabethes	Sabethes albiprivus	Sabethes albiprivus	1	4	4
811	AN06	All pictures	Sabethes albiprivus-Pronoto426.png'	4	Sabethes	Sabethes albiprivus	Sabethes albiprivus	1	4	4
812	AN06	All pictures	Sabethes albiprivus-Pronoto440.png'	4	Sabethes	Sabethes albiprivus	Sabethes albiprivus	1	4	4
813	AN06	All pictures	Sabethes albiprivus-Pronoto441.png'	4	Sabethes	Sabethes albiprivus	Sabethes albiprivus	1	4	4
814	AN06	All pictures	Sabethes albiprivus-Pronoto457.png'	4	Sabethes	Sabethes albiprivus	Sabethes albiprivus	1	4	4
815	AN06	All pictures	Sabethes albiprivus-Pronoto483.png'	4	Sabethes	Sabethes albiprivus	Sabethes albiprivus	1	4	4
816	AN06	All pictures	Sabethes albiprivus-Pronoto484.png'	4	Sabethes	Sabethes albiprivus	Sabethes albiprivus	1	4	4
817	AN07	All pictures	Aedes scapularis-Corpo110.png'	1	Aedes	Aedes scapularis	Aedes serratus	0	1	2
818	AN07	All pictures	Aedes scapularis-Corpo12.png'	1	Aedes	Aedes scapularis	Aedes scapularis	1	1	1
819	AN07	All pictures	Aedes scapularis-Corpo14.png'	1	Aedes	Aedes scapularis	Aedes scapularis	1	1	1
820	AN07	All pictures	Aedes scapularis-Corpo15.png'	1	Aedes	Aedes scapularis	Aedes serratus	0	1	2
821	AN07	All pictures	Aedes scapularis-Corpo23.png'	1	Aedes	Aedes scapularis	Aedes serratus	0	1	2
822	AN07	All pictures	Aedes scapularis-Corpo26.png'	1	Aedes	Aedes scapularis	Aedes scapularis	1	1	1
823	AN07	All pictures	Aedes scapularis-Corpo29.png'	1	Aedes	Aedes scapularis	Aedes scapularis	1	1	1
824	AN07	All pictures	Aedes scapularis-Corpo37.png'	1	Aedes	Aedes scapularis	Aedes scapularis	1	1	1
825	AN07	All pictures	Aedes scapularis-Corpo42.png'	1	Aedes	Aedes scapularis	Aedes scapularis	1	1	1
826	AN07	All pictures	Aedes scapularis-Corpo56.png'	1	Aedes	Aedes scapularis	Aedes scapularis	1	1	1
827	AN07	All pictures	Aedes scapularis-Corpo71.png'	1	Aedes	Aedes scapularis	Aedes scapularis	1	1	1
828	AN07	All pictures	Aedes scapularis-Corpo76.png'	1	Aedes	Aedes scapularis	Aedes scapularis	1	1	1
829	AN07	All pictures	Aedes scapularis-Corpo80.png'	1	Aedes	Aedes scapularis	Aedes scapularis	1	1	1
830	AN07	All pictures	Aedes scapularis-Corpo89.png'	1	Aedes	Aedes scapularis	Aedes scapularis	1	1	1
831	AN07	All pictures	Aedes scapularis-Lateral11.png'	1	Aedes	Aedes scapularis	Aedes scapularis	1	1	1
832	AN07	All pictures	Aedes scapularis-Lateral12.png'	1	Aedes	Aedes scapularis	Aedes scapularis	1	1	1
833	AN07	All pictures	Aedes scapularis-Lateral17.png'	1	Aedes	Aedes scapularis	Aedes scapularis	1	1	1
834	AN07	All pictures	Aedes scapularis-Lateral33.png'	1	Aedes	Aedes scapularis	Aedes scapularis	1	1	1
835	AN07	All pictures	Aedes scapularis-Lateral46.png'	1	Aedes	Aedes scapularis	Aedes scapularis	1	1	1
836	AN07	All pictures	Aedes scapularis-Lateral47.png'	1	Aedes	Aedes scapularis	Aedes scapularis	1	1	1
837	AN07	All pictures	Aedes scapularis-Lateral56.png'	1	Aedes	Aedes scapularis	Aedes scapularis	1	1	1
838	AN07	All pictures	Aedes scapularis-Pronoto10.png'	1	Aedes	Aedes scapularis	Aedes scapularis	1	1	1
839	AN07	All pictures	Aedes scapularis-Pronoto108.png'	1	Aedes	Aedes scapularis	Aedes scapularis	1	1	1
840	AN07	All pictures	Aedes scapularis-Pronoto13.png'	1	Aedes	Aedes scapularis	Aedes serratus	0	1	2
841	AN07	All pictures	Aedes scapularis-Pronoto135.png'	1	Aedes	Aedes scapularis	Aedes serratus	0	1	2
842	AN07	All pictures	Aedes scapularis-Pronoto16.png'	1	Aedes	Aedes scapularis	Aedes scapularis	1	1	1
843	AN07	All pictures	Aedes scapularis-Pronoto21.png'	1	Aedes	Aedes scapularis	Aedes scapularis	1	1	1
844	AN07	All pictures	Aedes scapularis-Pronoto38.png'	1	Aedes	Aedes scapularis	Aedes scapularis	1	1	1
845	AN07	All pictures	Aedes scapularis-Pronoto51.png'	1	Aedes	Aedes scapularis	Aedes scapularis	1	1	1
846	AN07	All pictures	Aedes scapularis-Pronoto53.png'	1	Aedes	Aedes scapularis	Aedes scapularis	1	1	1
847	AN07	All pictures	Aedes scapularis-Pronoto55.png'	1	Aedes	Aedes scapularis	Aedes scapularis	1	1	1
848	AN07	All pictures	Aedes scapularis-Pronoto95.png'	1	Aedes	Aedes scapularis	Aedes scapularis	1	1	1
849	AN07	All pictures	Aedes serratus-Corpo113.png'	2	Aedes	Aedes serratus	Aedes serratus	1	2	2
850	AN07	All pictures	Aedes serratus-Corpo114.png'	2	Aedes	Aedes serratus	Aedes serratus	1	2	2
851	AN07	All pictures	Aedes serratus-Corpo117.png'	2	Aedes	Aedes serratus	Aedes serratus	1	2	2
852	AN07	All pictures	Aedes serratus-Corpo125.png'	2	Aedes	Aedes serratus	Aedes serratus	1	2	2
853	AN07	All pictures	Aedes serratus-Corpo139.png'	2	Aedes	Aedes serratus	Aedes serratus	1	2	2
854	AN07	All pictures	Aedes serratus-Corpo140.png'	2	Aedes	Aedes serratus	Aedes serratus	1	2	2
855	AN07	All pictures	Aedes serratus-Corpo151.png'	2	Aedes	Aedes serratus	Aedes serratus	1	2	2
856	AN07	All pictures	Aedes serratus-Corpo160.png'	2	Aedes	Aedes serratus	Aedes serratus	1	2	2
857	AN07	All pictures	Aedes serratus-Corpo161.png'	2	Aedes	Aedes serratus	Aedes serratus	1	2	2
858	AN07	All pictures	Aedes serratus-Corpo172.png'	2	Aedes	Aedes serratus	Aedes serratus	1	2	2
859	AN07	All pictures	Aedes serratus-Corpo184.png'	2	Aedes	Aedes serratus	Aedes serratus	1	2	2
860	AN07	All pictures	Aedes serratus-Corpo187.png'	2	Aedes	Aedes serratus	Aedes serratus	1	2	2
861	AN07	All pictures	Aedes serratus-Corpo192.png'	2	Aedes	Aedes serratus	Aedes serratus	1	2	2
862	AN07	All pictures	Aedes serratus-Corpo196.png'	2	Aedes	Aedes serratus	Aedes serratus	1	2	2
863	AN07	All pictures	Aedes serratus-Corpo214.png'	2	Aedes	Aedes serratus	Aedes serratus	1	2	2
864	AN07	All pictures	Aedes serratus-Corpo223.png'	2	Aedes	Aedes serratus	Aedes serratus	1	2	2
865	AN07	All pictures	Aedes serratus-Corpo231.png'	2	Aedes	Aedes serratus	Aedes serratus	1	2	2
866	AN07	All pictures	Aedes serratus-Corpo247.png'	2	Aedes	Aedes serratus	Aedes serratus	1	2	2
867	AN07	All pictures	Aedes serratus-Corpo253.png'	2	Aedes	Aedes serratus	Aedes serratus	1	2	2
868	AN07	All pictures	Aedes serratus-Corpo273.png'	2	Aedes	Aedes serratus	Aedes serratus	1	2	2
869	AN07	All pictures	Aedes serratus-Corpo274.png'	2	Aedes	Aedes serratus	Aedes serratus	1	2	2
870	AN07	All pictures	Aedes serratus-Corpo282.png'	2	Aedes	Aedes serratus	Aedes serratus	1	2	2
871	AN07	All pictures	Aedes serratus-Corpo302.png'	2	Aedes	Aedes serratus	Aedes serratus	1	2	2
872	AN07	All pictures	Aedes serratus-Lateral101.png'	2	Aedes	Aedes serratus	Aedes serratus	1	2	2
873	AN07	All pictures	Aedes serratus-Lateral103.png'	2	Aedes	Aedes serratus	Aedes serratus	1	2	2
874	AN07	All pictures	Aedes serratus-Lateral104.png'	2	Aedes	Aedes serratus	Aedes serratus	1	2	2
875	AN07	All pictures	Aedes serratus-Lateral105.png'	2	Aedes	Aedes serratus	Aedes serratus	1	2	2
876	AN07	All pictures	Aedes serratus-Lateral113.png'	2	Aedes	Aedes serratus	Aedes serratus	1	2	2
877	AN07	All pictures	Aedes serratus-Lateral117.png'	2	Aedes	Aedes serratus	Aedes serratus	1	2	2
878	AN07	All pictures	Aedes serratus-Lateral129.png'	2	Aedes	Aedes serratus	Aedes serratus	1	2	2
879	AN07	All pictures	Aedes serratus-Lateral147.png'	2	Aedes	Aedes serratus	Aedes serratus	1	2	2
880	AN07	All pictures	Aedes serratus-Lateral161.png'	2	Aedes	Aedes serratus	Aedes serratus	1	2	2
881	AN07	All pictures	Aedes serratus-Lateral62.png'	2	Aedes	Aedes serratus	Aedes serratus	1	2	2
882	AN07	All pictures	Aedes serratus-Lateral74.png'	2	Aedes	Aedes serratus	Aedes serratus	1	2	2
883	AN07	All pictures	Aedes serratus-Lateral94.png'	2	Aedes	Aedes serratus	Aedes serratus	1	2	2
884	AN07	All pictures	Aedes serratus-Lateral95.png'	2	Aedes	Aedes serratus	Aedes serratus	1	2	2
885	AN07	All pictures	Aedes serratus-Pronoto171.png'	2	Aedes	Aedes serratus	Aedes serratus	1	2	2
886	AN07	All pictures	Aedes serratus-Pronoto190.png'	2	Aedes	Aedes serratus	Aedes serratus	1	2	2
887	AN07	All pictures	Aedes serratus-Pronoto195.png'	2	Aedes	Aedes serratus	Aedes serratus	1	2	2
888	AN07	All pictures	Aedes serratus-Pronoto201.png'	2	Aedes	Aedes serratus	Aedes serratus	1	2	2
889	AN07	All pictures	Aedes serratus-Pronoto209.png'	2	Aedes	Aedes serratus	Aedes serratus	1	2	2
890	AN07	All pictures	Aedes serratus-Pronoto225.png'	2	Aedes	Aedes serratus	Aedes serratus	1	2	2
891	AN07	All pictures	Aedes serratus-Pronoto232.png'	2	Aedes	Aedes serratus	Aedes serratus	1	2	2
892	AN07	All pictures	Aedes serratus-Pronoto253.png'	2	Aedes	Aedes serratus	Aedes serratus	1	2	2
893	AN07	All pictures	Aedes serratus-Pronoto299.png'	2	Aedes	Aedes serratus	Aedes serratus	1	2	2
894	AN07	All pictures	Aedes serratus-Pronoto304.png'	2	Aedes	Aedes serratus	Aedes serratus	1	2	2
895	AN07	All pictures	Aedes serratus-Pronoto307.png'	2	Aedes	Aedes serratus	Aedes serratus	1	2	2
896	AN07	All pictures	Aedes serratus-Pronoto320.png'	2	Aedes	Aedes serratus	Aedes serratus	1	2	2
897	AN07	All pictures	Aedes serratus-Pronoto321.png'	2	Aedes	Aedes serratus	Aedes serratus	1	2	2
898	AN07	All pictures	Aedes serratus-Pronoto322.png'	2	Aedes	Aedes serratus	Aedes serratus	1	2	2
899	AN07	All pictures	Haemagogus leucocelaenus-Corpo317.png'	3	Haemagogus	Haemagogus leucocelaenus	Haemagogus leucocelaenus	1	3	3
900	AN07	All pictures	Haemagogus leucocelaenus-Corpo329.png'	3	Haemagogus	Haemagogus leucocelaenus	Haemagogus leucocelaenus	1	3	3
901	AN07	All pictures	Haemagogus leucocelaenus-Corpo334.png'	3	Haemagogus	Haemagogus leucocelaenus	Haemagogus leucocelaenus	1	3	3
902	AN07	All pictures	Haemagogus leucocelaenus-Corpo335.png'	3	Haemagogus	Haemagogus leucocelaenus	Haemagogus leucocelaenus	1	3	3
903	AN07	All pictures	Haemagogus leucocelaenus-Corpo337.png'	3	Haemagogus	Haemagogus leucocelaenus	Haemagogus leucocelaenus	1	3	3
904	AN07	All pictures	Haemagogus leucocelaenus-Corpo360.png'	3	Haemagogus	Haemagogus leucocelaenus	Haemagogus leucocelaenus	1	3	3
905	AN07	All pictures	Haemagogus leucocelaenus-Corpo392.png'	3	Haemagogus	Haemagogus leucocelaenus	Haemagogus leucocelaenus	1	3	3
906	AN07	All pictures	Haemagogus leucocelaenus-Corpo394.png'	3	Haemagogus	Haemagogus leucocelaenus	Haemagogus leucocelaenus	1	3	3
907	AN07	All pictures	Haemagogus leucocelaenus-Corpo399.png'	3	Haemagogus	Haemagogus leucocelaenus	Haemagogus leucocelaenus	1	3	3
908	AN07	All pictures	Haemagogus leucocelaenus-Corpo410.png'	3	Haemagogus	Haemagogus leucocelaenus	Haemagogus leucocelaenus	1	3	3
909	AN07	All pictures	Haemagogus leucocelaenus-Corpo412.png'	3	Haemagogus	Haemagogus leucocelaenus	Haemagogus leucocelaenus	1	3	3
910	AN07	All pictures	Haemagogus leucocelaenus-Corpo429.png'	3	Haemagogus	Haemagogus leucocelaenus	Haemagogus leucocelaenus	1	3	3
911	AN07	All pictures	Haemagogus leucocelaenus-Corpo437.png'	3	Haemagogus	Haemagogus leucocelaenus	Haemagogus leucocelaenus	1	3	3
912	AN07	All pictures	Haemagogus leucocelaenus-Corpo453.png'	3	Haemagogus	Haemagogus leucocelaenus	Haemagogus leucocelaenus	1	3	3
913	AN07	All pictures	Haemagogus leucocelaenus-Corpo455.png'	3	Haemagogus	Haemagogus leucocelaenus	Haemagogus leucocelaenus	1	3	3
914	AN07	All pictures	Haemagogus leucocelaenus-Lateral185.png'	3	Haemagogus	Haemagogus leucocelaenus	Haemagogus leucocelaenus	1	3	3
915	AN07	All pictures	Haemagogus leucocelaenus-Lateral189.png'	3	Haemagogus	Haemagogus leucocelaenus	Haemagogus leucocelaenus	1	3	3
916	AN07	All pictures	Haemagogus leucocelaenus-Lateral200.png'	3	Haemagogus	Haemagogus leucocelaenus	Haemagogus leucocelaenus	1	3	3
917	AN07	All pictures	Haemagogus leucocelaenus-Lateral203.png'	3	Haemagogus	Haemagogus leucocelaenus	Haemagogus leucocelaenus	1	3	3
918	AN07	All pictures	Haemagogus leucocelaenus-Lateral206.png'	3	Haemagogus	Haemagogus leucocelaenus	Haemagogus leucocelaenus	1	3	3
919	AN07	All pictures	Haemagogus leucocelaenus-Lateral234.png'	3	Haemagogus	Haemagogus leucocelaenus	Haemagogus leucocelaenus	1	3	3
920	AN07	All pictures	Haemagogus leucocelaenus-Pronoto330.png'	3	Haemagogus	Haemagogus leucocelaenus	Haemagogus leucocelaenus	1	3	3
921	AN07	All pictures	Haemagogus leucocelaenus-Pronoto336.png'	3	Haemagogus	Haemagogus leucocelaenus	Haemagogus leucocelaenus	1	3	3
922	AN07	All pictures	Haemagogus leucocelaenus-Pronoto349.png'	3	Haemagogus	Haemagogus leucocelaenus	Haemagogus leucocelaenus	1	3	3
923	AN07	All pictures	Haemagogus leucocelaenus-Pronoto350.png'	3	Haemagogus	Haemagogus leucocelaenus	Haemagogus leucocelaenus	1	3	3
924	AN07	All pictures	Haemagogus leucocelaenus-Pronoto355.png'	3	Haemagogus	Haemagogus leucocelaenus	Haemagogus leucocelaenus	1	3	3
925	AN07	All pictures	Haemagogus leucocelaenus-Pronoto362.png'	3	Haemagogus	Haemagogus leucocelaenus	Haemagogus leucocelaenus	1	3	3
926	AN07	All pictures	Haemagogus leucocelaenus-Pronoto379.png'	3	Haemagogus	Haemagogus leucocelaenus	Haemagogus leucocelaenus	1	3	3
927	AN07	All pictures	Haemagogus leucocelaenus-Pronoto382.png'	3	Haemagogus	Haemagogus leucocelaenus	Haemagogus leucocelaenus	1	3	3
928	AN07	All pictures	Haemagogus leucocelaenus-Pronoto394.png'	3	Haemagogus	Haemagogus leucocelaenus	Haemagogus leucocelaenus	1	3	3
929	AN07	All pictures	Haemagogus leucocelaenus-Pronoto408.png'	3	Haemagogus	Haemagogus leucocelaenus	Haemagogus leucocelaenus	1	3	3
930	AN07	All pictures	Sabethes albiprivus-Corpo481.png'	4	Sabethes	Sabethes albiprivus	Sabethes albiprivus	1	4	4
931	AN07	All pictures	Sabethes albiprivus-Corpo483.png'	4	Sabethes	Sabethes albiprivus	Sabethes albiprivus	1	4	4
932	AN07	All pictures	Sabethes albiprivus-Corpo485.png'	4	Sabethes	Sabethes albiprivus	Sabethes albiprivus	1	4	4
933	AN07	All pictures	Sabethes albiprivus-Corpo502.png'	4	Sabethes	Sabethes albiprivus	Sabethes albiprivus	1	4	4
934	AN07	All pictures	Sabethes albiprivus-Corpo517.png'	4	Sabethes	Sabethes albiprivus	Sabethes albiprivus	1	4	4
935	AN07	All pictures	Sabethes albiprivus-Corpo545.png'	4	Sabethes	Sabethes albiprivus	Sabethes albiprivus	1	4	4
936	AN07	All pictures	Sabethes albiprivus-Corpo559.png'	4	Sabethes	Sabethes albiprivus	Sabethes albiprivus	1	4	4
937	AN07	All pictures	Sabethes albiprivus-Lateral239.png'	4	Sabethes	Sabethes albiprivus	Sabethes albiprivus	1	4	4
938	AN07	All pictures	Sabethes albiprivus-Lateral252.png'	4	Sabethes	Sabethes albiprivus	Sabethes albiprivus	1	4	4
939	AN07	All pictures	Sabethes albiprivus-Lateral261.png'	4	Sabethes	Sabethes albiprivus	Sabethes albiprivus	1	4	4
940	AN07	All pictures	Sabethes albiprivus-Lateral266.png'	4	Sabethes	Sabethes albiprivus	Sabethes albiprivus	1	4	4
941	AN07	All pictures	Sabethes albiprivus-Lateral267.png'	4	Sabethes	Sabethes albiprivus	Sabethes albiprivus	1	4	4
942	AN07	All pictures	Sabethes albiprivus-Lateral269.png'	4	Sabethes	Sabethes albiprivus	Sabethes albiprivus	1	4	4
943	AN07	All pictures	Sabethes albiprivus-Pronoto417.png'	4	Sabethes	Sabethes albiprivus	Sabethes albiprivus	1	4	4
944	AN07	All pictures	Sabethes albiprivus-Pronoto431.png'	4	Sabethes	Sabethes albiprivus	Sabethes albiprivus	1	4	4
945	AN07	All pictures	Sabethes albiprivus-Pronoto443.png'	4	Sabethes	Sabethes albiprivus	Sabethes albiprivus	1	4	4
946	AN07	All pictures	Sabethes albiprivus-Pronoto453.png'	4	Sabethes	Sabethes albiprivus	Sabethes albiprivus	1	4	4
947	AN07	All pictures	Sabethes albiprivus-Pronoto459.png'	4	Sabethes	Sabethes albiprivus	Sabethes albiprivus	1	4	4
948	AN07	All pictures	Sabethes albiprivus-Pronoto460.png'	4	Sabethes	Sabethes albiprivus	Sabethes albiprivus	1	4	4
949	AN07	All pictures	Sabethes albiprivus-Pronoto464.png'	4	Sabethes	Sabethes albiprivus	Sabethes albiprivus	1	4	4
950	AN07	All pictures	Sabethes albiprivus-Pronoto471.png'	4	Sabethes	Sabethes albiprivus	Sabethes albiprivus	1	4	4
951	AN07	All pictures	Sabethes albiprivus-Pronoto475.png'	4	Sabethes	Sabethes albiprivus	Sabethes albiprivus	1	4	4
952	AN07	All pictures	Sabethes albiprivus-Pronoto478.png'	4	Sabethes	Sabethes albiprivus	Sabethes albiprivus	1	4	4
953	AN08	All pictures	Aedes scapularis-Corpo104.png'	1	Aedes	Aedes scapularis	Aedes scapularis	1	1	1
954	AN08	All pictures	Aedes scapularis-Corpo105.png'	1	Aedes	Aedes scapularis	Aedes scapularis	1	1	1
955	AN08	All pictures	Aedes scapularis-Corpo23.png'	1	Aedes	Aedes scapularis	Aedes serratus	0	1	2
956	AN08	All pictures	Aedes scapularis-Corpo24.png'	1	Aedes	Aedes scapularis	Aedes scapularis	1	1	1
957	AN08	All pictures	Aedes scapularis-Corpo55.png'	1	Aedes	Aedes scapularis	Aedes scapularis	1	1	1
958	AN08	All pictures	Aedes scapularis-Corpo61.png'	1	Aedes	Aedes scapularis	Aedes scapularis	1	1	1
959	AN08	All pictures	Aedes scapularis-Corpo73.png'	1	Aedes	Aedes scapularis	Aedes scapularis	1	1	1
960	AN08	All pictures	Aedes scapularis-Corpo78.png'	1	Aedes	Aedes scapularis	Aedes scapularis	1	1	1
961	AN08	All pictures	Aedes scapularis-Corpo86.png'	1	Aedes	Aedes scapularis	Aedes scapularis	1	1	1
962	AN08	All pictures	Aedes scapularis-Corpo91.png'	1	Aedes	Aedes scapularis	Aedes scapularis	1	1	1
963	AN08	All pictures	Aedes scapularis-Lateral19.png'	1	Aedes	Aedes scapularis	Aedes scapularis	1	1	1
964	AN08	All pictures	Aedes scapularis-Lateral46.png'	1	Aedes	Aedes scapularis	Aedes scapularis	1	1	1
965	AN08	All pictures	Aedes scapularis-Lateral54.png'	1	Aedes	Aedes scapularis	Aedes scapularis	1	1	1
966	AN08	All pictures	Aedes scapularis-Lateral56.png'	1	Aedes	Aedes scapularis	Aedes scapularis	1	1	1
967	AN08	All pictures	Aedes scapularis-Pronoto11.png'	1	Aedes	Aedes scapularis	Aedes scapularis	1	1	1
968	AN08	All pictures	Aedes scapularis-Pronoto19.png'	1	Aedes	Aedes scapularis	Aedes scapularis	1	1	1
969	AN08	All pictures	Aedes scapularis-Pronoto26.png'	1	Aedes	Aedes scapularis	Aedes scapularis	1	1	1
970	AN08	All pictures	Aedes scapularis-Pronoto30.png'	1	Aedes	Aedes scapularis	Aedes serratus	0	1	2
971	AN08	All pictures	Aedes scapularis-Pronoto45.png'	1	Aedes	Aedes scapularis	Aedes scapularis	1	1	1
972	AN08	All pictures	Aedes scapularis-Pronoto46.png'	1	Aedes	Aedes scapularis	Aedes scapularis	1	1	1
973	AN08	All pictures	Aedes scapularis-Pronoto5.png'	1	Aedes	Aedes scapularis	Aedes scapularis	1	1	1
974	AN08	All pictures	Aedes scapularis-Pronoto57.png'	1	Aedes	Aedes scapularis	Aedes scapularis	1	1	1
975	AN08	All pictures	Aedes scapularis-Pronoto60.png'	1	Aedes	Aedes scapularis	Aedes serratus	0	1	2
976	AN08	All pictures	Aedes scapularis-Pronoto73.png'	1	Aedes	Aedes scapularis	Aedes scapularis	1	1	1
977	AN08	All pictures	Aedes scapularis-Pronoto74.png'	1	Aedes	Aedes scapularis	Aedes scapularis	1	1	1
978	AN08	All pictures	Aedes scapularis-Pronoto76.png'	1	Aedes	Aedes scapularis	Aedes scapularis	1	1	1
979	AN08	All pictures	Aedes scapularis-Pronoto77.png'	1	Aedes	Aedes scapularis	Aedes serratus	0	1	2
980	AN08	All pictures	Aedes scapularis-Pronoto85.png'	1	Aedes	Aedes scapularis	Aedes scapularis	1	1	1
981	AN08	All pictures	Aedes scapularis-Pronoto86.png'	1	Aedes	Aedes scapularis	Aedes scapularis	1	1	1
982	AN08	All pictures	Aedes scapularis-Pronoto88.png'	1	Aedes	Aedes scapularis	Aedes scapularis	1	1	1
983	AN08	All pictures	Aedes scapularis-Pronoto93.png'	1	Aedes	Aedes scapularis	Aedes scapularis	1	1	1
984	AN08	All pictures	Aedes scapularis-Pronoto97.png'	1	Aedes	Aedes scapularis	Aedes scapularis	1	1	1
985	AN08	All pictures	Aedes serratus-Corpo113.png'	2	Aedes	Aedes serratus	Aedes serratus	1	2	2
986	AN08	All pictures	Aedes serratus-Corpo119.png'	2	Aedes	Aedes serratus	Aedes serratus	1	2	2
987	AN08	All pictures	Aedes serratus-Corpo129.png'	2	Aedes	Aedes serratus	Aedes serratus	1	2	2
988	AN08	All pictures	Aedes serratus-Corpo138.png'	2	Aedes	Aedes serratus	Aedes serratus	1	2	2
989	AN08	All pictures	Aedes serratus-Corpo156.png'	2	Aedes	Aedes serratus	Aedes serratus	1	2	2
990	AN08	All pictures	Aedes serratus-Corpo159.png'	2	Aedes	Aedes serratus	Aedes serratus	1	2	2
991	AN08	All pictures	Aedes serratus-Corpo162.png'	2	Aedes	Aedes serratus	Aedes scapularis	0	2	1
992	AN08	All pictures	Aedes serratus-Corpo171.png'	2	Aedes	Aedes serratus	Aedes serratus	1	2	2
993	AN08	All pictures	Aedes serratus-Corpo181.png'	2	Aedes	Aedes serratus	Aedes serratus	1	2	2
994	AN08	All pictures	Aedes serratus-Corpo200.png'	2	Aedes	Aedes serratus	Aedes serratus	1	2	2
995	AN08	All pictures	Aedes serratus-Corpo210.png'	2	Aedes	Aedes serratus	Aedes serratus	1	2	2
996	AN08	All pictures	Aedes serratus-Corpo215.png'	2	Aedes	Aedes serratus	Aedes serratus	1	2	2
997	AN08	All pictures	Aedes serratus-Corpo219.png'	2	Aedes	Aedes serratus	Aedes serratus	1	2	2
998	AN08	All pictures	Aedes serratus-Corpo223.png'	2	Aedes	Aedes serratus	Aedes serratus	1	2	2
999	AN08	All pictures	Aedes serratus-Corpo225.png'	2	Aedes	Aedes serratus	Aedes serratus	1	2	2
1000	AN08	All pictures	Aedes serratus-Corpo229.png'	2	Aedes	Aedes serratus	Aedes serratus	1	2	2
1001	AN08	All pictures	Aedes serratus-Corpo234.png'	2	Aedes	Aedes serratus	Aedes serratus	1	2	2
1002	AN08	All pictures	Aedes serratus-Corpo245.png'	2	Aedes	Aedes serratus	Aedes serratus	1	2	2
1003	AN08	All pictures	Aedes serratus-Corpo248.png'	2	Aedes	Aedes serratus	Aedes serratus	1	2	2
1004	AN08	All pictures	Aedes serratus-Corpo264.png'	2	Aedes	Aedes serratus	Aedes serratus	1	2	2
1005	AN08	All pictures	Aedes serratus-Corpo269.png'	2	Aedes	Aedes serratus	Aedes serratus	1	2	2
1006	AN08	All pictures	Aedes serratus-Corpo276.png'	2	Aedes	Aedes serratus	Aedes scapularis	0	2	1
1007	AN08	All pictures	Aedes serratus-Corpo283.png'	2	Aedes	Aedes serratus	Aedes serratus	1	2	2
1008	AN08	All pictures	Aedes serratus-Corpo298.png'	2	Aedes	Aedes serratus	Aedes serratus	1	2	2
1009	AN08	All pictures	Aedes serratus-Corpo304.png'	2	Aedes	Aedes serratus	Aedes serratus	1	2	2
1010	AN08	All pictures	Aedes serratus-Lateral110.png'	2	Aedes	Aedes serratus	Aedes serratus	1	2	2
1011	AN08	All pictures	Aedes serratus-Lateral112.png'	2	Aedes	Aedes serratus	Aedes serratus	1	2	2
1012	AN08	All pictures	Aedes serratus-Lateral115.png'	2	Aedes	Aedes serratus	Aedes serratus	1	2	2
1013	AN08	All pictures	Aedes serratus-Lateral129.png'	2	Aedes	Aedes serratus	Aedes serratus	1	2	2
1014	AN08	All pictures	Aedes serratus-Lateral142.png'	2	Aedes	Aedes serratus	Aedes serratus	1	2	2
1015	AN08	All pictures	Aedes serratus-Lateral148.png'	2	Aedes	Aedes serratus	Aedes serratus	1	2	2
1016	AN08	All pictures	Aedes serratus-Lateral159.png'	2	Aedes	Aedes serratus	Aedes scapularis	0	2	1
1017	AN08	All pictures	Aedes serratus-Lateral161.png'	2	Aedes	Aedes serratus	Aedes serratus	1	2	2
1018	AN08	All pictures	Aedes serratus-Lateral60.png'	2	Aedes	Aedes serratus	Aedes serratus	1	2	2
1019	AN08	All pictures	Aedes serratus-Lateral62.png'	2	Aedes	Aedes serratus	Aedes serratus	1	2	2
1020	AN08	All pictures	Aedes serratus-Lateral71.png'	2	Aedes	Aedes serratus	Aedes serratus	1	2	2
1021	AN08	All pictures	Aedes serratus-Lateral78.png'	2	Aedes	Aedes serratus	Aedes serratus	1	2	2
1022	AN08	All pictures	Aedes serratus-Lateral86.png'	2	Aedes	Aedes serratus	Aedes serratus	1	2	2
1023	AN08	All pictures	Aedes serratus-Lateral96.png'	2	Aedes	Aedes serratus	Aedes serratus	1	2	2
1024	AN08	All pictures	Aedes serratus-Pronoto159.png'	2	Aedes	Aedes serratus	Aedes serratus	1	2	2
1025	AN08	All pictures	Aedes serratus-Pronoto185.png'	2	Aedes	Aedes serratus	Aedes serratus	1	2	2
1026	AN08	All pictures	Aedes serratus-Pronoto211.png'	2	Aedes	Aedes serratus	Aedes serratus	1	2	2
1027	AN08	All pictures	Aedes serratus-Pronoto223.png'	2	Aedes	Aedes serratus	Aedes serratus	1	2	2
1028	AN08	All pictures	Aedes serratus-Pronoto242.png'	2	Aedes	Aedes serratus	Aedes serratus	1	2	2
1029	AN08	All pictures	Aedes serratus-Pronoto262.png'	2	Aedes	Aedes serratus	Aedes serratus	1	2	2
1030	AN08	All pictures	Aedes serratus-Pronoto279.png'	2	Aedes	Aedes serratus	Aedes serratus	1	2	2
1031	AN08	All pictures	Aedes serratus-Pronoto280.png'	2	Aedes	Aedes serratus	Aedes serratus	1	2	2
1032	AN08	All pictures	Aedes serratus-Pronoto282.png'	2	Aedes	Aedes serratus	Aedes serratus	1	2	2
1033	AN08	All pictures	Aedes serratus-Pronoto302.png'	2	Aedes	Aedes serratus	Aedes serratus	1	2	2
1034	AN08	All pictures	Aedes serratus-Pronoto324.png'	2	Aedes	Aedes serratus	Aedes serratus	1	2	2
1035	AN08	All pictures	Haemagogus leucocelaenus-Corpo322.png'	3	Haemagogus	Haemagogus leucocelaenus	Haemagogus leucocelaenus	1	3	3
1036	AN08	All pictures	Haemagogus leucocelaenus-Corpo325.png'	3	Haemagogus	Haemagogus leucocelaenus	Haemagogus leucocelaenus	1	3	3
1037	AN08	All pictures	Haemagogus leucocelaenus-Corpo337.png'	3	Haemagogus	Haemagogus leucocelaenus	Haemagogus leucocelaenus	1	3	3
1038	AN08	All pictures	Haemagogus leucocelaenus-Corpo343.png'	3	Haemagogus	Haemagogus leucocelaenus	Haemagogus leucocelaenus	1	3	3
1039	AN08	All pictures	Haemagogus leucocelaenus-Corpo373.png'	3	Haemagogus	Haemagogus leucocelaenus	Haemagogus leucocelaenus	1	3	3
1040	AN08	All pictures	Haemagogus leucocelaenus-Corpo377.png'	3	Haemagogus	Haemagogus leucocelaenus	Haemagogus leucocelaenus	1	3	3
1041	AN08	All pictures	Haemagogus leucocelaenus-Corpo379.png'	3	Haemagogus	Haemagogus leucocelaenus	Haemagogus leucocelaenus	1	3	3
1042	AN08	All pictures	Haemagogus leucocelaenus-Corpo380.png'	3	Haemagogus	Haemagogus leucocelaenus	Haemagogus leucocelaenus	1	3	3
1043	AN08	All pictures	Haemagogus leucocelaenus-Corpo383.png'	3	Haemagogus	Haemagogus leucocelaenus	Haemagogus leucocelaenus	1	3	3
1044	AN08	All pictures	Haemagogus leucocelaenus-Corpo390.png'	3	Haemagogus	Haemagogus leucocelaenus	Haemagogus leucocelaenus	1	3	3
1045	AN08	All pictures	Haemagogus leucocelaenus-Corpo399.png'	3	Haemagogus	Haemagogus leucocelaenus	Haemagogus leucocelaenus	1	3	3
1046	AN08	All pictures	Haemagogus leucocelaenus-Corpo400.png'	3	Haemagogus	Haemagogus leucocelaenus	Haemagogus leucocelaenus	1	3	3
1047	AN08	All pictures	Haemagogus leucocelaenus-Corpo404.png'	3	Haemagogus	Haemagogus leucocelaenus	Haemagogus leucocelaenus	1	3	3
1048	AN08	All pictures	Haemagogus leucocelaenus-Corpo407.png'	3	Haemagogus	Haemagogus leucocelaenus	Haemagogus leucocelaenus	1	3	3
1049	AN08	All pictures	Haemagogus leucocelaenus-Corpo411.png'	3	Haemagogus	Haemagogus leucocelaenus	Haemagogus leucocelaenus	1	3	3
1050	AN08	All pictures	Haemagogus leucocelaenus-Corpo418.png'	3	Haemagogus	Haemagogus leucocelaenus	Haemagogus leucocelaenus	1	3	3
1051	AN08	All pictures	Haemagogus leucocelaenus-Corpo437.png'	3	Haemagogus	Haemagogus leucocelaenus	Haemagogus leucocelaenus	1	3	3
1052	AN08	All pictures	Haemagogus leucocelaenus-Lateral180.png'	3	Haemagogus	Haemagogus leucocelaenus	Haemagogus leucocelaenus	1	3	3
1053	AN08	All pictures	Haemagogus leucocelaenus-Lateral182.png'	3	Haemagogus	Haemagogus leucocelaenus	Haemagogus leucocelaenus	1	3	3
1054	AN08	All pictures	Haemagogus leucocelaenus-Lateral184.png'	3	Haemagogus	Haemagogus leucocelaenus	Haemagogus leucocelaenus	1	3	3
1055	AN08	All pictures	Haemagogus leucocelaenus-Lateral206.png'	3	Haemagogus	Haemagogus leucocelaenus	Haemagogus leucocelaenus	1	3	3
1056	AN08	All pictures	Haemagogus leucocelaenus-Lateral230.png'	3	Haemagogus	Haemagogus leucocelaenus	Haemagogus leucocelaenus	1	3	3
1057	AN08	All pictures	Haemagogus leucocelaenus-Pronoto332.png'	3	Haemagogus	Haemagogus leucocelaenus	Haemagogus leucocelaenus	1	3	3
1058	AN08	All pictures	Haemagogus leucocelaenus-Pronoto370.png'	3	Haemagogus	Haemagogus leucocelaenus	Haemagogus leucocelaenus	1	3	3
1059	AN08	All pictures	Haemagogus leucocelaenus-Pronoto374.png'	3	Haemagogus	Haemagogus leucocelaenus	Haemagogus leucocelaenus	1	3	3
1060	AN08	All pictures	Haemagogus leucocelaenus-Pronoto383.png'	3	Haemagogus	Haemagogus leucocelaenus	Haemagogus leucocelaenus	1	3	3
1061	AN08	All pictures	Haemagogus leucocelaenus-Pronoto387.png'	3	Haemagogus	Haemagogus leucocelaenus	Haemagogus leucocelaenus	1	3	3
1062	AN08	All pictures	Haemagogus leucocelaenus-Pronoto394.png'	3	Haemagogus	Haemagogus leucocelaenus	Haemagogus leucocelaenus	1	3	3
1063	AN08	All pictures	Haemagogus leucocelaenus-Pronoto395.png'	3	Haemagogus	Haemagogus leucocelaenus	Haemagogus leucocelaenus	1	3	3
1064	AN08	All pictures	Haemagogus leucocelaenus-Pronoto398.png'	3	Haemagogus	Haemagogus leucocelaenus	Haemagogus leucocelaenus	1	3	3
1065	AN08	All pictures	Haemagogus leucocelaenus-Pronoto414.png'	3	Haemagogus	Haemagogus leucocelaenus	Haemagogus leucocelaenus	1	3	3
1066	AN08	All pictures	Sabethes albiprivus-Corpo478.png'	4	Sabethes	Sabethes albiprivus	Sabethes albiprivus	1	4	4
1067	AN08	All pictures	Sabethes albiprivus-Corpo480.png'	4	Sabethes	Sabethes albiprivus	Sabethes albiprivus	1	4	4
1068	AN08	All pictures	Sabethes albiprivus-Corpo498.png'	4	Sabethes	Sabethes albiprivus	Sabethes albiprivus	1	4	4
1069	AN08	All pictures	Sabethes albiprivus-Corpo499.png'	4	Sabethes	Sabethes albiprivus	Sabethes albiprivus	1	4	4
1070	AN08	All pictures	Sabethes albiprivus-Corpo507.png'	4	Sabethes	Sabethes albiprivus	Sabethes albiprivus	1	4	4
1071	AN08	All pictures	Sabethes albiprivus-Corpo524.png'	4	Sabethes	Sabethes albiprivus	Sabethes albiprivus	1	4	4
1072	AN08	All pictures	Sabethes albiprivus-Corpo527.png'	4	Sabethes	Sabethes albiprivus	Sabethes albiprivus	1	4	4
1073	AN08	All pictures	Sabethes albiprivus-Corpo530.png'	4	Sabethes	Sabethes albiprivus	Sabethes albiprivus	1	4	4
1074	AN08	All pictures	Sabethes albiprivus-Corpo537.png'	4	Sabethes	Sabethes albiprivus	Sabethes albiprivus	1	4	4
1075	AN08	All pictures	Sabethes albiprivus-Corpo540.png'	4	Sabethes	Sabethes albiprivus	Sabethes albiprivus	1	4	4
1076	AN08	All pictures	Sabethes albiprivus-Corpo541.png'	4	Sabethes	Sabethes albiprivus	Sabethes albiprivus	1	4	4
1077	AN08	All pictures	Sabethes albiprivus-Corpo555.png'	4	Sabethes	Sabethes albiprivus	Sabethes albiprivus	1	4	4
1078	AN08	All pictures	Sabethes albiprivus-Corpo557.png'	4	Sabethes	Sabethes albiprivus	Sabethes albiprivus	1	4	4
1079	AN08	All pictures	Sabethes albiprivus-Corpo566.png'	4	Sabethes	Sabethes albiprivus	Sabethes albiprivus	1	4	4
1080	AN08	All pictures	Sabethes albiprivus-Lateral242.png'	4	Sabethes	Sabethes albiprivus	Sabethes albiprivus	1	4	4
1081	AN08	All pictures	Sabethes albiprivus-Lateral243.png'	4	Sabethes	Sabethes albiprivus	Sabethes albiprivus	1	4	4
1082	AN08	All pictures	Sabethes albiprivus-Lateral269.png'	4	Sabethes	Sabethes albiprivus	Sabethes albiprivus	1	4	4
1083	AN08	All pictures	Sabethes albiprivus-Lateral272.png'	4	Sabethes	Sabethes albiprivus	Sabethes albiprivus	1	4	4
1084	AN08	All pictures	Sabethes albiprivus-Lateral279.png'	4	Sabethes	Sabethes albiprivus	Sabethes albiprivus	1	4	4
1085	AN08	All pictures	Sabethes albiprivus-Pronoto433.png'	4	Sabethes	Sabethes albiprivus	Sabethes albiprivus	1	4	4
1086	AN08	All pictures	Sabethes albiprivus-Pronoto437.png'	4	Sabethes	Sabethes albiprivus	Sabethes albiprivus	1	4	4
1087	AN08	All pictures	Sabethes albiprivus-Pronoto439.png'	4	Sabethes	Sabethes albiprivus	Sabethes albiprivus	1	4	4
1088	AN08	All pictures	Sabethes albiprivus-Pronoto464.png'	4	Sabethes	Sabethes albiprivus	Sabethes albiprivus	1	4	4
1089	AN09	All pictures	Aedes scapularis-Corpo104.png'	1	Aedes	Aedes scapularis	Aedes scapularis	1	1	1
1090	AN09	All pictures	Aedes scapularis-Corpo25.png'	1	Aedes	Aedes scapularis	Aedes scapularis	1	1	1
1091	AN09	All pictures	Aedes scapularis-Corpo35.png'	1	Aedes	Aedes scapularis	Aedes scapularis	1	1	1
1092	AN09	All pictures	Aedes scapularis-Corpo47.png'	1	Aedes	Aedes scapularis	Aedes scapularis	1	1	1
1093	AN09	All pictures	Aedes scapularis-Corpo55.png'	1	Aedes	Aedes scapularis	Aedes scapularis	1	1	1
1094	AN09	All pictures	Aedes scapularis-Corpo59.png'	1	Aedes	Aedes scapularis	Aedes scapularis	1	1	1
1095	AN09	All pictures	Aedes scapularis-Corpo61.png'	1	Aedes	Aedes scapularis	Aedes scapularis	1	1	1
1096	AN09	All pictures	Aedes scapularis-Corpo62.png'	1	Aedes	Aedes scapularis	Aedes scapularis	1	1	1
1097	AN09	All pictures	Aedes scapularis-Corpo65.png'	1	Aedes	Aedes scapularis	Aedes scapularis	1	1	1
1098	AN09	All pictures	Aedes scapularis-Corpo68.png'	1	Aedes	Aedes scapularis	Aedes scapularis	1	1	1
1099	AN09	All pictures	Aedes scapularis-Corpo7.png'	1	Aedes	Aedes scapularis	Aedes serratus	0	1	2
1100	AN09	All pictures	Aedes scapularis-Corpo81.png'	1	Aedes	Aedes scapularis	Aedes scapularis	1	1	1
1101	AN09	All pictures	Aedes scapularis-Corpo93.png'	1	Aedes	Aedes scapularis	Aedes serratus	0	1	2
1102	AN09	All pictures	Aedes scapularis-Corpo95.png'	1	Aedes	Aedes scapularis	Aedes scapularis	1	1	1
1103	AN09	All pictures	Aedes scapularis-Lateral19.png'	1	Aedes	Aedes scapularis	Aedes scapularis	1	1	1
1104	AN09	All pictures	Aedes scapularis-Lateral49.png'	1	Aedes	Aedes scapularis	Aedes scapularis	1	1	1
1105	AN09	All pictures	Aedes scapularis-Lateral7.png'	1	Aedes	Aedes scapularis	Aedes scapularis	1	1	1
1106	AN09	All pictures	Aedes scapularis-Pronoto100.png'	1	Aedes	Aedes scapularis	Aedes scapularis	1	1	1
1107	AN09	All pictures	Aedes scapularis-Pronoto103.png'	1	Aedes	Aedes scapularis	Aedes scapularis	1	1	1
1108	AN09	All pictures	Aedes scapularis-Pronoto115.png'	1	Aedes	Aedes scapularis	Aedes scapularis	1	1	1
1109	AN09	All pictures	Aedes scapularis-Pronoto135.png'	1	Aedes	Aedes scapularis	Aedes serratus	0	1	2
1110	AN09	All pictures	Aedes scapularis-Pronoto141.png'	1	Aedes	Aedes scapularis	Aedes scapularis	1	1	1
1111	AN09	All pictures	Aedes scapularis-Pronoto16.png'	1	Aedes	Aedes scapularis	Aedes scapularis	1	1	1
1112	AN09	All pictures	Aedes scapularis-Pronoto29.png'	1	Aedes	Aedes scapularis	Aedes serratus	0	1	2
1113	AN09	All pictures	Aedes scapularis-Pronoto30.png'	1	Aedes	Aedes scapularis	Aedes serratus	0	1	2
1114	AN09	All pictures	Aedes scapularis-Pronoto34.png'	1	Aedes	Aedes scapularis	Aedes scapularis	1	1	1
1115	AN09	All pictures	Aedes scapularis-Pronoto44.png'	1	Aedes	Aedes scapularis	Aedes scapularis	1	1	1
1116	AN09	All pictures	Aedes scapularis-Pronoto48.png'	1	Aedes	Aedes scapularis	Aedes scapularis	1	1	1
1117	AN09	All pictures	Aedes scapularis-Pronoto52.png'	1	Aedes	Aedes scapularis	Aedes scapularis	1	1	1
1118	AN09	All pictures	Aedes scapularis-Pronoto69.png'	1	Aedes	Aedes scapularis	Aedes scapularis	1	1	1
1119	AN09	All pictures	Aedes scapularis-Pronoto89.png'	1	Aedes	Aedes scapularis	Aedes scapularis	1	1	1
1120	AN09	All pictures	Aedes scapularis-Pronoto91.png'	1	Aedes	Aedes scapularis	Aedes serratus	0	1	2
1121	AN09	All pictures	Aedes serratus-Corpo113.png'	2	Aedes	Aedes serratus	Aedes serratus	1	2	2
1122	AN09	All pictures	Aedes serratus-Corpo116.png'	2	Aedes	Aedes serratus	Aedes serratus	1	2	2
1123	AN09	All pictures	Aedes serratus-Corpo157.png'	2	Aedes	Aedes serratus	Aedes serratus	1	2	2
1124	AN09	All pictures	Aedes serratus-Corpo158.png'	2	Aedes	Aedes serratus	Aedes serratus	1	2	2
1125	AN09	All pictures	Aedes serratus-Corpo163.png'	2	Aedes	Aedes serratus	Aedes serratus	1	2	2
1126	AN09	All pictures	Aedes serratus-Corpo177.png'	2	Aedes	Aedes serratus	Aedes serratus	1	2	2
1127	AN09	All pictures	Aedes serratus-Corpo195.png'	2	Aedes	Aedes serratus	Aedes serratus	1	2	2
1128	AN09	All pictures	Aedes serratus-Corpo213.png'	2	Aedes	Aedes serratus	Aedes serratus	1	2	2
1129	AN09	All pictures	Aedes serratus-Corpo216.png'	2	Aedes	Aedes serratus	Aedes serratus	1	2	2
1130	AN09	All pictures	Aedes serratus-Corpo240.png'	2	Aedes	Aedes serratus	Aedes serratus	1	2	2
1131	AN09	All pictures	Aedes serratus-Corpo245.png'	2	Aedes	Aedes serratus	Aedes serratus	1	2	2
1132	AN09	All pictures	Aedes serratus-Corpo253.png'	2	Aedes	Aedes serratus	Aedes serratus	1	2	2
1133	AN09	All pictures	Aedes serratus-Corpo266.png'	2	Aedes	Aedes serratus	Aedes serratus	1	2	2
1134	AN09	All pictures	Aedes serratus-Corpo276.png'	2	Aedes	Aedes serratus	Aedes scapularis	0	2	1
1135	AN09	All pictures	Aedes serratus-Corpo281.png'	2	Aedes	Aedes serratus	Aedes scapularis	0	2	1
1136	AN09	All pictures	Aedes serratus-Corpo284.png'	2	Aedes	Aedes serratus	Aedes serratus	1	2	2
1137	AN09	All pictures	Aedes serratus-Corpo287.png'	2	Aedes	Aedes serratus	Aedes scapularis	0	2	1
1138	AN09	All pictures	Aedes serratus-Corpo301.png'	2	Aedes	Aedes serratus	Aedes serratus	1	2	2
1139	AN09	All pictures	Aedes serratus-Corpo302.png'	2	Aedes	Aedes serratus	Aedes serratus	1	2	2
1140	AN09	All pictures	Aedes serratus-Lateral103.png'	2	Aedes	Aedes serratus	Aedes serratus	1	2	2
1141	AN09	All pictures	Aedes serratus-Lateral120.png'	2	Aedes	Aedes serratus	Aedes serratus	1	2	2
1142	AN09	All pictures	Aedes serratus-Lateral123.png'	2	Aedes	Aedes serratus	Aedes serratus	1	2	2
1143	AN09	All pictures	Aedes serratus-Lateral128.png'	2	Aedes	Aedes serratus	Aedes serratus	1	2	2
1144	AN09	All pictures	Aedes serratus-Lateral132.png'	2	Aedes	Aedes serratus	Aedes serratus	1	2	2
1145	AN09	All pictures	Aedes serratus-Lateral148.png'	2	Aedes	Aedes serratus	Aedes serratus	1	2	2
1146	AN09	All pictures	Aedes serratus-Lateral149.png'	2	Aedes	Aedes serratus	Aedes scapularis	0	2	1
1147	AN09	All pictures	Aedes serratus-Lateral158.png'	2	Aedes	Aedes serratus	Aedes serratus	1	2	2
1148	AN09	All pictures	Aedes serratus-Lateral166.png'	2	Aedes	Aedes serratus	Aedes serratus	1	2	2
1149	AN09	All pictures	Aedes serratus-Lateral61.png'	2	Aedes	Aedes serratus	Aedes scapularis	0	2	1
1150	AN09	All pictures	Aedes serratus-Lateral62.png'	2	Aedes	Aedes serratus	Aedes serratus	1	2	2
1151	AN09	All pictures	Aedes serratus-Lateral64.png'	2	Aedes	Aedes serratus	Aedes serratus	1	2	2
1152	AN09	All pictures	Aedes serratus-Lateral81.png'	2	Aedes	Aedes serratus	Aedes serratus	1	2	2
1153	AN09	All pictures	Aedes serratus-Lateral84.png'	2	Aedes	Aedes serratus	Aedes serratus	1	2	2
1154	AN09	All pictures	Aedes serratus-Lateral86.png'	2	Aedes	Aedes serratus	Aedes serratus	1	2	2
1155	AN09	All pictures	Aedes serratus-Lateral91.png'	2	Aedes	Aedes serratus	Aedes serratus	1	2	2
1156	AN09	All pictures	Aedes serratus-Pronoto167.png'	2	Aedes	Aedes serratus	Aedes serratus	1	2	2
1157	AN09	All pictures	Aedes serratus-Pronoto168.png'	2	Aedes	Aedes serratus	Aedes serratus	1	2	2
1158	AN09	All pictures	Aedes serratus-Pronoto179.png'	2	Aedes	Aedes serratus	Aedes serratus	1	2	2
1159	AN09	All pictures	Aedes serratus-Pronoto203.png'	2	Aedes	Aedes serratus	Aedes serratus	1	2	2
1160	AN09	All pictures	Aedes serratus-Pronoto217.png'	2	Aedes	Aedes serratus	Aedes serratus	1	2	2
1161	AN09	All pictures	Aedes serratus-Pronoto219.png'	2	Aedes	Aedes serratus	Aedes serratus	1	2	2
1162	AN09	All pictures	Aedes serratus-Pronoto237.png'	2	Aedes	Aedes serratus	Aedes serratus	1	2	2
1163	AN09	All pictures	Aedes serratus-Pronoto243.png'	2	Aedes	Aedes serratus	Aedes serratus	1	2	2
1164	AN09	All pictures	Aedes serratus-Pronoto249.png'	2	Aedes	Aedes serratus	Aedes serratus	1	2	2
1165	AN09	All pictures	Aedes serratus-Pronoto262.png'	2	Aedes	Aedes serratus	Aedes serratus	1	2	2
1166	AN09	All pictures	Aedes serratus-Pronoto270.png'	2	Aedes	Aedes serratus	Aedes serratus	1	2	2
1167	AN09	All pictures	Aedes serratus-Pronoto271.png'	2	Aedes	Aedes serratus	Aedes serratus	1	2	2
1168	AN09	All pictures	Aedes serratus-Pronoto275.png'	2	Aedes	Aedes serratus	Aedes serratus	1	2	2
1169	AN09	All pictures	Aedes serratus-Pronoto319.png'	2	Aedes	Aedes serratus	Aedes serratus	1	2	2
1170	AN09	All pictures	Aedes serratus-Pronoto320.png'	2	Aedes	Aedes serratus	Aedes serratus	1	2	2
1171	AN09	All pictures	Haemagogus leucocelaenus-Corpo329.png'	3	Haemagogus	Haemagogus leucocelaenus	Haemagogus leucocelaenus	1	3	3
1172	AN09	All pictures	Haemagogus leucocelaenus-Corpo330.png'	3	Haemagogus	Haemagogus leucocelaenus	Haemagogus leucocelaenus	1	3	3
1173	AN09	All pictures	Haemagogus leucocelaenus-Corpo331.png'	3	Haemagogus	Haemagogus leucocelaenus	Haemagogus leucocelaenus	1	3	3
1174	AN09	All pictures	Haemagogus leucocelaenus-Corpo332.png'	3	Haemagogus	Haemagogus leucocelaenus	Haemagogus leucocelaenus	1	3	3
1175	AN09	All pictures	Haemagogus leucocelaenus-Corpo354.png'	3	Haemagogus	Haemagogus leucocelaenus	Haemagogus leucocelaenus	1	3	3
1176	AN09	All pictures	Haemagogus leucocelaenus-Corpo357.png'	3	Haemagogus	Haemagogus leucocelaenus	Haemagogus leucocelaenus	1	3	3
1177	AN09	All pictures	Haemagogus leucocelaenus-Corpo358.png'	3	Haemagogus	Haemagogus leucocelaenus	Haemagogus leucocelaenus	1	3	3
1178	AN09	All pictures	Haemagogus leucocelaenus-Corpo362.png'	3	Haemagogus	Haemagogus leucocelaenus	Haemagogus leucocelaenus	1	3	3
1179	AN09	All pictures	Haemagogus leucocelaenus-Corpo371.png'	3	Haemagogus	Haemagogus leucocelaenus	Haemagogus leucocelaenus	1	3	3
1180	AN09	All pictures	Haemagogus leucocelaenus-Corpo411.png'	3	Haemagogus	Haemagogus leucocelaenus	Haemagogus leucocelaenus	1	3	3
1181	AN09	All pictures	Haemagogus leucocelaenus-Corpo425.png'	3	Haemagogus	Haemagogus leucocelaenus	Haemagogus leucocelaenus	1	3	3
1182	AN09	All pictures	Haemagogus leucocelaenus-Corpo428.png'	3	Haemagogus	Haemagogus leucocelaenus	Haemagogus leucocelaenus	1	3	3
1183	AN09	All pictures	Haemagogus leucocelaenus-Corpo450.png'	3	Haemagogus	Haemagogus leucocelaenus	Haemagogus leucocelaenus	1	3	3
1184	AN09	All pictures	Haemagogus leucocelaenus-Corpo461.png'	3	Haemagogus	Haemagogus leucocelaenus	Haemagogus leucocelaenus	1	3	3
1185	AN09	All pictures	Haemagogus leucocelaenus-Corpo462.png'	3	Haemagogus	Haemagogus leucocelaenus	Haemagogus leucocelaenus	1	3	3
1186	AN09	All pictures	Haemagogus leucocelaenus-Lateral181.png'	3	Haemagogus	Haemagogus leucocelaenus	Haemagogus leucocelaenus	1	3	3
1187	AN09	All pictures	Haemagogus leucocelaenus-Lateral191.png'	3	Haemagogus	Haemagogus leucocelaenus	Haemagogus leucocelaenus	1	3	3
1188	AN09	All pictures	Haemagogus leucocelaenus-Lateral196.png'	3	Haemagogus	Haemagogus leucocelaenus	Haemagogus leucocelaenus	1	3	3
1189	AN09	All pictures	Haemagogus leucocelaenus-Lateral220.png'	3	Haemagogus	Haemagogus leucocelaenus	Haemagogus leucocelaenus	1	3	3
1190	AN09	All pictures	Haemagogus leucocelaenus-Lateral222.png'	3	Haemagogus	Haemagogus leucocelaenus	Haemagogus leucocelaenus	1	3	3
1191	AN09	All pictures	Haemagogus leucocelaenus-Lateral233.png'	3	Haemagogus	Haemagogus leucocelaenus	Haemagogus leucocelaenus	1	3	3
1192	AN09	All pictures	Haemagogus leucocelaenus-Pronoto345.png'	3	Haemagogus	Haemagogus leucocelaenus	Haemagogus leucocelaenus	1	3	3
1193	AN09	All pictures	Haemagogus leucocelaenus-Pronoto346.png'	3	Haemagogus	Haemagogus leucocelaenus	Haemagogus leucocelaenus	1	3	3
1194	AN09	All pictures	Haemagogus leucocelaenus-Pronoto359.png'	3	Haemagogus	Haemagogus leucocelaenus	Haemagogus leucocelaenus	1	3	3
1195	AN09	All pictures	Haemagogus leucocelaenus-Pronoto363.png'	3	Haemagogus	Haemagogus leucocelaenus	Haemagogus leucocelaenus	1	3	3
1196	AN09	All pictures	Haemagogus leucocelaenus-Pronoto378.png'	3	Haemagogus	Haemagogus leucocelaenus	Haemagogus leucocelaenus	1	3	3
1197	AN09	All pictures	Haemagogus leucocelaenus-Pronoto380.png'	3	Haemagogus	Haemagogus leucocelaenus	Haemagogus leucocelaenus	1	3	3
1198	AN09	All pictures	Haemagogus leucocelaenus-Pronoto386.png'	3	Haemagogus	Haemagogus leucocelaenus	Haemagogus leucocelaenus	1	3	3
1199	AN09	All pictures	Haemagogus leucocelaenus-Pronoto390.png'	3	Haemagogus	Haemagogus leucocelaenus	Haemagogus leucocelaenus	1	3	3
1200	AN09	All pictures	Haemagogus leucocelaenus-Pronoto392.png'	3	Haemagogus	Haemagogus leucocelaenus	Haemagogus leucocelaenus	1	3	3
1201	AN09	All pictures	Haemagogus leucocelaenus-Pronoto414.png'	3	Haemagogus	Haemagogus leucocelaenus	Haemagogus leucocelaenus	1	3	3
1202	AN09	All pictures	Sabethes albiprivus-Corpo481.png'	4	Sabethes	Sabethes albiprivus	Sabethes albiprivus	1	4	4
1203	AN09	All pictures	Sabethes albiprivus-Corpo482.png'	4	Sabethes	Sabethes albiprivus	Sabethes albiprivus	1	4	4
1204	AN09	All pictures	Sabethes albiprivus-Corpo483.png'	4	Sabethes	Sabethes albiprivus	Sabethes albiprivus	1	4	4
1205	AN09	All pictures	Sabethes albiprivus-Corpo488.png'	4	Sabethes	Sabethes albiprivus	Sabethes albiprivus	1	4	4
1206	AN09	All pictures	Sabethes albiprivus-Corpo489.png'	4	Sabethes	Sabethes albiprivus	Sabethes albiprivus	1	4	4
1207	AN09	All pictures	Sabethes albiprivus-Corpo517.png'	4	Sabethes	Sabethes albiprivus	Sabethes albiprivus	1	4	4
1208	AN09	All pictures	Sabethes albiprivus-Corpo536.png'	4	Sabethes	Sabethes albiprivus	Sabethes albiprivus	1	4	4
1209	AN09	All pictures	Sabethes albiprivus-Corpo537.png'	4	Sabethes	Sabethes albiprivus	Sabethes albiprivus	1	4	4
1210	AN09	All pictures	Sabethes albiprivus-Lateral240.png'	4	Sabethes	Sabethes albiprivus	Sabethes albiprivus	1	4	4
1211	AN09	All pictures	Sabethes albiprivus-Lateral248.png'	4	Sabethes	Sabethes albiprivus	Sabethes albiprivus	1	4	4
1212	AN09	All pictures	Sabethes albiprivus-Lateral253.png'	4	Sabethes	Sabethes albiprivus	Sabethes albiprivus	1	4	4
1213	AN09	All pictures	Sabethes albiprivus-Lateral270.png'	4	Sabethes	Sabethes albiprivus	Sabethes albiprivus	1	4	4
1214	AN09	All pictures	Sabethes albiprivus-Lateral279.png'	4	Sabethes	Sabethes albiprivus	Sabethes albiprivus	1	4	4
1215	AN09	All pictures	Sabethes albiprivus-Pronoto417.png'	4	Sabethes	Sabethes albiprivus	Sabethes albiprivus	1	4	4
1216	AN09	All pictures	Sabethes albiprivus-Pronoto424.png'	4	Sabethes	Sabethes albiprivus	Sabethes albiprivus	1	4	4
1217	AN09	All pictures	Sabethes albiprivus-Pronoto439.png'	4	Sabethes	Sabethes albiprivus	Sabethes albiprivus	1	4	4
1218	AN09	All pictures	Sabethes albiprivus-Pronoto442.png'	4	Sabethes	Sabethes albiprivus	Sabethes albiprivus	1	4	4
1219	AN09	All pictures	Sabethes albiprivus-Pronoto455.png'	4	Sabethes	Sabethes albiprivus	Sabethes albiprivus	1	4	4
1220	AN09	All pictures	Sabethes albiprivus-Pronoto466.png'	4	Sabethes	Sabethes albiprivus	Sabethes albiprivus	1	4	4
1221	AN09	All pictures	Sabethes albiprivus-Pronoto467.png'	4	Sabethes	Sabethes albiprivus	Sabethes albiprivus	1	4	4
1222	AN09	All pictures	Sabethes albiprivus-Pronoto471.png'	4	Sabethes	Sabethes albiprivus	Sabethes albiprivus	1	4	4
1223	AN09	All pictures	Sabethes albiprivus-Pronoto475.png'	4	Sabethes	Sabethes albiprivus	Sabethes albiprivus	1	4	4
1224	AN09	All pictures	Sabethes albiprivus-Pronoto477.png'	4	Sabethes	Sabethes albiprivus	Sabethes albiprivus	1	4	4
1225	AN10	All pictures	Aedes scapularis-Corpo100.png'	1	Aedes	Aedes scapularis	Aedes scapularis	1	1	1
1226	AN10	All pictures	Aedes scapularis-Corpo15.png'	1	Aedes	Aedes scapularis	Aedes serratus	0	1	2
1227	AN10	All pictures	Aedes scapularis-Corpo22.png'	1	Aedes	Aedes scapularis	Aedes scapularis	1	1	1
1228	AN10	All pictures	Aedes scapularis-Corpo40.png'	1	Aedes	Aedes scapularis	Aedes scapularis	1	1	1
1229	AN10	All pictures	Aedes scapularis-Corpo51.png'	1	Aedes	Aedes scapularis	Aedes scapularis	1	1	1
1230	AN10	All pictures	Aedes scapularis-Corpo53.png'	1	Aedes	Aedes scapularis	Aedes scapularis	1	1	1
1231	AN10	All pictures	Aedes scapularis-Corpo56.png'	1	Aedes	Aedes scapularis	Aedes scapularis	1	1	1
1232	AN10	All pictures	Aedes scapularis-Corpo76.png'	1	Aedes	Aedes scapularis	Aedes scapularis	1	1	1
1233	AN10	All pictures	Aedes scapularis-Corpo80.png'	1	Aedes	Aedes scapularis	Aedes scapularis	1	1	1
1234	AN10	All pictures	Aedes scapularis-Corpo98.png'	1	Aedes	Aedes scapularis	Aedes serratus	0	1	2
1235	AN10	All pictures	Aedes scapularis-Lateral13.png'	1	Aedes	Aedes scapularis	Aedes scapularis	1	1	1
1236	AN10	All pictures	Aedes scapularis-Lateral24.png'	1	Aedes	Aedes scapularis	Aedes scapularis	1	1	1
1237	AN10	All pictures	Aedes scapularis-Lateral25.png'	1	Aedes	Aedes scapularis	Aedes scapularis	1	1	1
1238	AN10	All pictures	Aedes scapularis-Lateral45.png'	1	Aedes	Aedes scapularis	Aedes scapularis	1	1	1
1239	AN10	All pictures	Aedes scapularis-Pronoto1.png'	1	Aedes	Aedes scapularis	Aedes scapularis	1	1	1
1240	AN10	All pictures	Aedes scapularis-Pronoto10.png'	1	Aedes	Aedes scapularis	Aedes scapularis	1	1	1
1241	AN10	All pictures	Aedes scapularis-Pronoto102.png'	1	Aedes	Aedes scapularis	Aedes scapularis	1	1	1
1242	AN10	All pictures	Aedes scapularis-Pronoto106.png'	1	Aedes	Aedes scapularis	Aedes scapularis	1	1	1
1243	AN10	All pictures	Aedes scapularis-Pronoto142.png'	1	Aedes	Aedes scapularis	Aedes scapularis	1	1	1
1244	AN10	All pictures	Aedes scapularis-Pronoto143.png'	1	Aedes	Aedes scapularis	Aedes scapularis	1	1	1
1245	AN10	All pictures	Aedes scapularis-Pronoto144.png'	1	Aedes	Aedes scapularis	Aedes scapularis	1	1	1
1246	AN10	All pictures	Aedes scapularis-Pronoto147.png'	1	Aedes	Aedes scapularis	Aedes scapularis	1	1	1
1247	AN10	All pictures	Aedes scapularis-Pronoto3.png'	1	Aedes	Aedes scapularis	Aedes scapularis	1	1	1
1248	AN10	All pictures	Aedes scapularis-Pronoto31.png'	1	Aedes	Aedes scapularis	Aedes scapularis	1	1	1
1249	AN10	All pictures	Aedes scapularis-Pronoto42.png'	1	Aedes	Aedes scapularis	Aedes scapularis	1	1	1
1250	AN10	All pictures	Aedes scapularis-Pronoto45.png'	1	Aedes	Aedes scapularis	Aedes scapularis	1	1	1
1251	AN10	All pictures	Aedes scapularis-Pronoto64.png'	1	Aedes	Aedes scapularis	Aedes scapularis	1	1	1
1252	AN10	All pictures	Aedes scapularis-Pronoto73.png'	1	Aedes	Aedes scapularis	Aedes scapularis	1	1	1
1253	AN10	All pictures	Aedes scapularis-Pronoto80.png'	1	Aedes	Aedes scapularis	Aedes serratus	0	1	2
1254	AN10	All pictures	Aedes scapularis-Pronoto86.png'	1	Aedes	Aedes scapularis	Aedes scapularis	1	1	1
1255	AN10	All pictures	Aedes scapularis-Pronoto96.png'	1	Aedes	Aedes scapularis	Aedes scapularis	1	1	1
1256	AN10	All pictures	Aedes scapularis-Pronoto97.png'	1	Aedes	Aedes scapularis	Aedes scapularis	1	1	1
1257	AN10	All pictures	Aedes serratus-Corpo121.png'	2	Aedes	Aedes serratus	Aedes serratus	1	2	2
1258	AN10	All pictures	Aedes serratus-Corpo122.png'	2	Aedes	Aedes serratus	Aedes serratus	1	2	2
1259	AN10	All pictures	Aedes serratus-Corpo127.png'	2	Aedes	Aedes serratus	Aedes serratus	1	2	2
1260	AN10	All pictures	Aedes serratus-Corpo131.png'	2	Aedes	Aedes serratus	Aedes serratus	1	2	2
1261	AN10	All pictures	Aedes serratus-Corpo150.png'	2	Aedes	Aedes serratus	Aedes serratus	1	2	2
1262	AN10	All pictures	Aedes serratus-Corpo160.png'	2	Aedes	Aedes serratus	Aedes serratus	1	2	2
1263	AN10	All pictures	Aedes serratus-Corpo162.png'	2	Aedes	Aedes serratus	Aedes scapularis	0	2	1
1264	AN10	All pictures	Aedes serratus-Corpo174.png'	2	Aedes	Aedes serratus	Aedes serratus	1	2	2
1265	AN10	All pictures	Aedes serratus-Corpo180.png'	2	Aedes	Aedes serratus	Aedes serratus	1	2	2
1266	AN10	All pictures	Aedes serratus-Corpo181.png'	2	Aedes	Aedes serratus	Aedes serratus	1	2	2
1267	AN10	All pictures	Aedes serratus-Corpo202.png'	2	Aedes	Aedes serratus	Aedes serratus	1	2	2
1268	AN10	All pictures	Aedes serratus-Corpo210.png'	2	Aedes	Aedes serratus	Aedes serratus	1	2	2
1269	AN10	All pictures	Aedes serratus-Corpo217.png'	2	Aedes	Aedes serratus	Aedes serratus	1	2	2
1270	AN10	All pictures	Aedes serratus-Corpo224.png'	2	Aedes	Aedes serratus	Aedes serratus	1	2	2
1271	AN10	All pictures	Aedes serratus-Corpo225.png'	2	Aedes	Aedes serratus	Aedes serratus	1	2	2
1272	AN10	All pictures	Aedes serratus-Corpo226.png'	2	Aedes	Aedes serratus	Aedes serratus	1	2	2
1273	AN10	All pictures	Aedes serratus-Corpo228.png'	2	Aedes	Aedes serratus	Aedes serratus	1	2	2
1274	AN10	All pictures	Aedes serratus-Corpo231.png'	2	Aedes	Aedes serratus	Aedes serratus	1	2	2
1275	AN10	All pictures	Aedes serratus-Corpo246.png'	2	Aedes	Aedes serratus	Aedes serratus	1	2	2
1276	AN10	All pictures	Aedes serratus-Corpo258.png'	2	Aedes	Aedes serratus	Aedes serratus	1	2	2
1277	AN10	All pictures	Aedes serratus-Corpo266.png'	2	Aedes	Aedes serratus	Aedes serratus	1	2	2
1278	AN10	All pictures	Aedes serratus-Corpo280.png'	2	Aedes	Aedes serratus	Aedes serratus	1	2	2
1279	AN10	All pictures	Aedes serratus-Corpo282.png'	2	Aedes	Aedes serratus	Aedes serratus	1	2	2
1280	AN10	All pictures	Aedes serratus-Corpo283.png'	2	Aedes	Aedes serratus	Aedes serratus	1	2	2
1281	AN10	All pictures	Aedes serratus-Corpo292.png'	2	Aedes	Aedes serratus	Aedes serratus	1	2	2
1282	AN10	All pictures	Aedes serratus-Corpo313.png'	2	Aedes	Aedes serratus	Aedes serratus	1	2	2
1283	AN10	All pictures	Aedes serratus-Lateral101.png'	2	Aedes	Aedes serratus	Aedes serratus	1	2	2
1284	AN10	All pictures	Aedes serratus-Lateral110.png'	2	Aedes	Aedes serratus	Aedes serratus	1	2	2
1285	AN10	All pictures	Aedes serratus-Lateral115.png'	2	Aedes	Aedes serratus	Aedes serratus	1	2	2
1286	AN10	All pictures	Aedes serratus-Lateral125.png'	2	Aedes	Aedes serratus	Aedes serratus	1	2	2
1287	AN10	All pictures	Aedes serratus-Lateral162.png'	2	Aedes	Aedes serratus	Aedes serratus	1	2	2
1288	AN10	All pictures	Aedes serratus-Lateral65.png'	2	Aedes	Aedes serratus	Aedes serratus	1	2	2
1289	AN10	All pictures	Aedes serratus-Lateral89.png'	2	Aedes	Aedes serratus	Aedes serratus	1	2	2
1290	AN10	All pictures	Aedes serratus-Pronoto164.png'	2	Aedes	Aedes serratus	Aedes serratus	1	2	2
1291	AN10	All pictures	Aedes serratus-Pronoto166.png'	2	Aedes	Aedes serratus	Aedes serratus	1	2	2
1292	AN10	All pictures	Aedes serratus-Pronoto175.png'	2	Aedes	Aedes serratus	Aedes serratus	1	2	2
1293	AN10	All pictures	Aedes serratus-Pronoto195.png'	2	Aedes	Aedes serratus	Aedes serratus	1	2	2
1294	AN10	All pictures	Aedes serratus-Pronoto205.png'	2	Aedes	Aedes serratus	Aedes serratus	1	2	2
1295	AN10	All pictures	Aedes serratus-Pronoto207.png'	2	Aedes	Aedes serratus	Aedes serratus	1	2	2
1296	AN10	All pictures	Aedes serratus-Pronoto213.png'	2	Aedes	Aedes serratus	Aedes serratus	1	2	2
1297	AN10	All pictures	Aedes serratus-Pronoto215.png'	2	Aedes	Aedes serratus	Aedes serratus	1	2	2
1298	AN10	All pictures	Aedes serratus-Pronoto224.png'	2	Aedes	Aedes serratus	Aedes serratus	1	2	2
1299	AN10	All pictures	Aedes serratus-Pronoto237.png'	2	Aedes	Aedes serratus	Aedes serratus	1	2	2
1300	AN10	All pictures	Aedes serratus-Pronoto249.png'	2	Aedes	Aedes serratus	Aedes serratus	1	2	2
1301	AN10	All pictures	Aedes serratus-Pronoto253.png'	2	Aedes	Aedes serratus	Aedes serratus	1	2	2
1302	AN10	All pictures	Aedes serratus-Pronoto264.png'	2	Aedes	Aedes serratus	Aedes serratus	1	2	2
1303	AN10	All pictures	Aedes serratus-Pronoto270.png'	2	Aedes	Aedes serratus	Aedes serratus	1	2	2
1304	AN10	All pictures	Aedes serratus-Pronoto282.png'	2	Aedes	Aedes serratus	Aedes serratus	1	2	2
1305	AN10	All pictures	Aedes serratus-Pronoto298.png'	2	Aedes	Aedes serratus	Aedes serratus	1	2	2
1306	AN10	All pictures	Aedes serratus-Pronoto320.png'	2	Aedes	Aedes serratus	Aedes serratus	1	2	2
1307	AN10	All pictures	Haemagogus leucocelaenus-Corpo323.png'	3	Haemagogus	Haemagogus leucocelaenus	Haemagogus leucocelaenus	1	3	3
1308	AN10	All pictures	Haemagogus leucocelaenus-Corpo332.png'	3	Haemagogus	Haemagogus leucocelaenus	Haemagogus leucocelaenus	1	3	3
1309	AN10	All pictures	Haemagogus leucocelaenus-Corpo333.png'	3	Haemagogus	Haemagogus leucocelaenus	Haemagogus leucocelaenus	1	3	3
1310	AN10	All pictures	Haemagogus leucocelaenus-Corpo351.png'	3	Haemagogus	Haemagogus leucocelaenus	Haemagogus leucocelaenus	1	3	3
1311	AN10	All pictures	Haemagogus leucocelaenus-Corpo357.png'	3	Haemagogus	Haemagogus leucocelaenus	Haemagogus leucocelaenus	1	3	3
1312	AN10	All pictures	Haemagogus leucocelaenus-Corpo364.png'	3	Haemagogus	Haemagogus leucocelaenus	Haemagogus leucocelaenus	1	3	3
1313	AN10	All pictures	Haemagogus leucocelaenus-Corpo377.png'	3	Haemagogus	Haemagogus leucocelaenus	Haemagogus leucocelaenus	1	3	3
1314	AN10	All pictures	Haemagogus leucocelaenus-Corpo396.png'	3	Haemagogus	Haemagogus leucocelaenus	Haemagogus leucocelaenus	1	3	3
1315	AN10	All pictures	Haemagogus leucocelaenus-Corpo408.png'	3	Haemagogus	Haemagogus leucocelaenus	Haemagogus leucocelaenus	1	3	3
1316	AN10	All pictures	Haemagogus leucocelaenus-Corpo414.png'	3	Haemagogus	Haemagogus leucocelaenus	Haemagogus leucocelaenus	1	3	3
1317	AN10	All pictures	Haemagogus leucocelaenus-Corpo419.png'	3	Haemagogus	Haemagogus leucocelaenus	Haemagogus leucocelaenus	1	3	3
1318	AN10	All pictures	Haemagogus leucocelaenus-Corpo422.png'	3	Haemagogus	Haemagogus leucocelaenus	Haemagogus leucocelaenus	1	3	3
1319	AN10	All pictures	Haemagogus leucocelaenus-Corpo426.png'	3	Haemagogus	Haemagogus leucocelaenus	Haemagogus leucocelaenus	1	3	3
1320	AN10	All pictures	Haemagogus leucocelaenus-Corpo430.png'	3	Haemagogus	Haemagogus leucocelaenus	Haemagogus leucocelaenus	1	3	3
1321	AN10	All pictures	Haemagogus leucocelaenus-Corpo437.png'	3	Haemagogus	Haemagogus leucocelaenus	Haemagogus leucocelaenus	1	3	3
1322	AN10	All pictures	Haemagogus leucocelaenus-Corpo453.png'	3	Haemagogus	Haemagogus leucocelaenus	Haemagogus leucocelaenus	1	3	3
1323	AN10	All pictures	Haemagogus leucocelaenus-Corpo455.png'	3	Haemagogus	Haemagogus leucocelaenus	Haemagogus leucocelaenus	1	3	3
1324	AN10	All pictures	Haemagogus leucocelaenus-Corpo457.png'	3	Haemagogus	Haemagogus leucocelaenus	Haemagogus leucocelaenus	1	3	3
1325	AN10	All pictures	Haemagogus leucocelaenus-Corpo458.png'	3	Haemagogus	Haemagogus leucocelaenus	Haemagogus leucocelaenus	1	3	3
1326	AN10	All pictures	Haemagogus leucocelaenus-Lateral172.png'	3	Haemagogus	Haemagogus leucocelaenus	Haemagogus leucocelaenus	1	3	3
1327	AN10	All pictures	Haemagogus leucocelaenus-Lateral189.png'	3	Haemagogus	Haemagogus leucocelaenus	Haemagogus leucocelaenus	1	3	3
1328	AN10	All pictures	Haemagogus leucocelaenus-Lateral198.png'	3	Haemagogus	Haemagogus leucocelaenus	Haemagogus leucocelaenus	1	3	3
1329	AN10	All pictures	Haemagogus leucocelaenus-Lateral205.png'	3	Haemagogus	Haemagogus leucocelaenus	Haemagogus leucocelaenus	1	3	3
1330	AN10	All pictures	Haemagogus leucocelaenus-Lateral208.png'	3	Haemagogus	Haemagogus leucocelaenus	Haemagogus leucocelaenus	1	3	3
1331	AN10	All pictures	Haemagogus leucocelaenus-Lateral217.png'	3	Haemagogus	Haemagogus leucocelaenus	Haemagogus leucocelaenus	1	3	3
1332	AN10	All pictures	Haemagogus leucocelaenus-Pronoto356.png'	3	Haemagogus	Haemagogus leucocelaenus	Haemagogus leucocelaenus	1	3	3
1333	AN10	All pictures	Haemagogus leucocelaenus-Pronoto377.png'	3	Haemagogus	Haemagogus leucocelaenus	Haemagogus leucocelaenus	1	3	3
1334	AN10	All pictures	Haemagogus leucocelaenus-Pronoto389.png'	3	Haemagogus	Haemagogus leucocelaenus	Haemagogus leucocelaenus	1	3	3
1335	AN10	All pictures	Haemagogus leucocelaenus-Pronoto395.png'	3	Haemagogus	Haemagogus leucocelaenus	Haemagogus leucocelaenus	1	3	3
1336	AN10	All pictures	Haemagogus leucocelaenus-Pronoto397.png'	3	Haemagogus	Haemagogus leucocelaenus	Haemagogus leucocelaenus	1	3	3
1337	AN10	All pictures	Haemagogus leucocelaenus-Pronoto404.png'	3	Haemagogus	Haemagogus leucocelaenus	Haemagogus leucocelaenus	1	3	3
1338	AN10	All pictures	Sabethes albiprivus-Corpo474.png'	4	Sabethes	Sabethes albiprivus	Sabethes albiprivus	1	4	4
1339	AN10	All pictures	Sabethes albiprivus-Corpo477.png'	4	Sabethes	Sabethes albiprivus	Sabethes albiprivus	1	4	4
1340	AN10	All pictures	Sabethes albiprivus-Corpo484.png'	4	Sabethes	Sabethes albiprivus	Sabethes albiprivus	1	4	4
1341	AN10	All pictures	Sabethes albiprivus-Corpo530.png'	4	Sabethes	Sabethes albiprivus	Sabethes albiprivus	1	4	4
1342	AN10	All pictures	Sabethes albiprivus-Corpo533.png'	4	Sabethes	Sabethes albiprivus	Sabethes albiprivus	1	4	4
1343	AN10	All pictures	Sabethes albiprivus-Corpo540.png'	4	Sabethes	Sabethes albiprivus	Sabethes albiprivus	1	4	4
1344	AN10	All pictures	Sabethes albiprivus-Corpo541.png'	4	Sabethes	Sabethes albiprivus	Sabethes albiprivus	1	4	4
1345	AN10	All pictures	Sabethes albiprivus-Corpo547.png'	4	Sabethes	Sabethes albiprivus	Sabethes albiprivus	1	4	4
1346	AN10	All pictures	Sabethes albiprivus-Corpo557.png'	4	Sabethes	Sabethes albiprivus	Sabethes albiprivus	1	4	4
1347	AN10	All pictures	Sabethes albiprivus-Corpo560.png'	4	Sabethes	Sabethes albiprivus	Sabethes albiprivus	1	4	4
1348	AN10	All pictures	Sabethes albiprivus-Corpo564.png'	4	Sabethes	Sabethes albiprivus	Sabethes albiprivus	1	4	4
1349	AN10	All pictures	Sabethes albiprivus-Lateral247.png'	4	Sabethes	Sabethes albiprivus	Sabethes albiprivus	1	4	4
1350	AN10	All pictures	Sabethes albiprivus-Lateral276.png'	4	Sabethes	Sabethes albiprivus	Sabethes albiprivus	1	4	4
1351	AN10	All pictures	Sabethes albiprivus-Lateral279.png'	4	Sabethes	Sabethes albiprivus	Sabethes albiprivus	1	4	4
1352	AN10	All pictures	Sabethes albiprivus-Lateral282.png'	4	Sabethes	Sabethes albiprivus	Sabethes albiprivus	1	4	4
1353	AN10	All pictures	Sabethes albiprivus-Lateral291.png'	4	Sabethes	Sabethes albiprivus	Sabethes albiprivus	1	4	4
1354	AN10	All pictures	Sabethes albiprivus-Pronoto436.png'	4	Sabethes	Sabethes albiprivus	Sabethes albiprivus	1	4	4
1355	AN10	All pictures	Sabethes albiprivus-Pronoto438.png'	4	Sabethes	Sabethes albiprivus	Haemagogus leucocelaenus	0	4	3
1356	AN10	All pictures	Sabethes albiprivus-Pronoto440.png'	4	Sabethes	Sabethes albiprivus	Sabethes albiprivus	1	4	4
1357	AN10	All pictures	Sabethes albiprivus-Pronoto457.png'	4	Sabethes	Sabethes albiprivus	Sabethes albiprivus	1	4	4
1358	AN10	All pictures	Sabethes albiprivus-Pronoto462.png'	4	Sabethes	Sabethes albiprivus	Sabethes albiprivus	1	4	4
1359	AN10	All pictures	Sabethes albiprivus-Pronoto464.png'	4	Sabethes	Sabethes albiprivus	Sabethes albiprivus	1	4	4
1360	AN10	All pictures	Sabethes albiprivus-Pronoto474.png'	4	Sabethes	Sabethes albiprivus	Sabethes albiprivus	1	4	4
1361	AN01	Full-body	Aedes scapularis-Corpo102.png	1	Aedes	Aedes scapularis	Aedes scapularis	1	1	1
1362	AN01	Full-body	Aedes scapularis-Corpo107.png	1	Aedes	Aedes scapularis	Aedes scapularis	1	1	1
1363	AN01	Full-body	Aedes scapularis-Corpo21.png	1	Aedes	Aedes scapularis	Aedes scapularis	1	1	1
1364	AN01	Full-body	Aedes scapularis-Corpo34.png	1	Aedes	Aedes scapularis	Aedes scapularis	1	1	1
1365	AN01	Full-body	Aedes scapularis-Corpo40.png	1	Aedes	Aedes scapularis	Aedes scapularis	1	1	1
1366	AN01	Full-body	Aedes scapularis-Corpo42.png	1	Aedes	Aedes scapularis	Aedes scapularis	1	1	1
1367	AN01	Full-body	Aedes scapularis-Corpo57.png	1	Aedes	Aedes scapularis	Aedes scapularis	1	1	1
1368	AN01	Full-body	Aedes scapularis-Corpo65.png	1	Aedes	Aedes scapularis	Aedes scapularis	1	1	1
1369	AN01	Full-body	Aedes scapularis-Corpo79.png	1	Aedes	Aedes scapularis	Aedes scapularis	1	1	1
1370	AN01	Full-body	Aedes scapularis-Corpo83.png	1	Aedes	Aedes scapularis	Aedes scapularis	1	1	1
1371	AN01	Full-body	Aedes scapularis-Corpo91.png	1	Aedes	Aedes scapularis	Aedes scapularis	1	1	1
1372	AN01	Full-body	Aedes serratus-Corpo115.png	2	Aedes	Aedes serratus	Aedes serratus	1	2	2
1373	AN01	Full-body	Aedes serratus-Corpo119.png	2	Aedes	Aedes serratus	Aedes serratus	1	2	2
1374	AN01	Full-body	Aedes serratus-Corpo122.png	2	Aedes	Aedes serratus	Aedes serratus	1	2	2
1375	AN01	Full-body	Aedes serratus-Corpo125.png	2	Aedes	Aedes serratus	Aedes serratus	1	2	2
1376	AN01	Full-body	Aedes serratus-Corpo129.png	2	Aedes	Aedes serratus	Aedes serratus	1	2	2
1377	AN01	Full-body	Aedes serratus-Corpo133.png	2	Aedes	Aedes serratus	Aedes serratus	1	2	2
1378	AN01	Full-body	Aedes serratus-Corpo136.png	2	Aedes	Aedes serratus	Aedes serratus	1	2	2
1379	AN01	Full-body	Aedes serratus-Corpo149.png	2	Aedes	Aedes serratus	Aedes serratus	1	2	2
1380	AN01	Full-body	Aedes serratus-Corpo163.png	2	Aedes	Aedes serratus	Aedes serratus	1	2	2
1381	AN01	Full-body	Aedes serratus-Corpo215.png	2	Aedes	Aedes serratus	Aedes serratus	1	2	2
1382	AN01	Full-body	Aedes serratus-Corpo217.png	2	Aedes	Aedes serratus	Aedes serratus	1	2	2
1383	AN01	Full-body	Aedes serratus-Corpo226.png	2	Aedes	Aedes serratus	Aedes serratus	1	2	2
1384	AN01	Full-body	Aedes serratus-Corpo244.png	2	Aedes	Aedes serratus	Aedes serratus	1	2	2
1385	AN01	Full-body	Aedes serratus-Corpo245.png	2	Aedes	Aedes serratus	Aedes serratus	1	2	2
1386	AN01	Full-body	Aedes serratus-Corpo256.png	2	Aedes	Aedes serratus	Aedes serratus	1	2	2
1387	AN01	Full-body	Aedes serratus-Corpo258.png	2	Aedes	Aedes serratus	Aedes serratus	1	2	2
1388	AN01	Full-body	Aedes serratus-Corpo260.png	2	Aedes	Aedes serratus	Aedes serratus	1	2	2
1389	AN01	Full-body	Aedes serratus-Corpo263.png	2	Aedes	Aedes serratus	Aedes serratus	1	2	2
1390	AN01	Full-body	Aedes serratus-Corpo278.png	2	Aedes	Aedes serratus	Aedes serratus	1	2	2
1391	AN01	Full-body	Aedes serratus-Corpo295.png	2	Aedes	Aedes serratus	Aedes scapularis	0	2	1
1392	AN01	Full-body	Aedes serratus-Corpo301.png	2	Aedes	Aedes serratus	Aedes serratus	1	2	2
1393	AN01	Full-body	Haemagogus leucocelaenus-Corpo321.png	3	Haemagogus	Haemagogus leucocelaenus	Haemagogus leucocelaenus	1	3	3
1394	AN01	Full-body	Haemagogus leucocelaenus-Corpo324.png	3	Haemagogus	Haemagogus leucocelaenus	Haemagogus leucocelaenus	1	3	3
1395	AN01	Full-body	Haemagogus leucocelaenus-Corpo337.png	3	Haemagogus	Haemagogus leucocelaenus	Haemagogus leucocelaenus	1	3	3
1396	AN01	Full-body	Haemagogus leucocelaenus-Corpo339.png	3	Haemagogus	Haemagogus leucocelaenus	Haemagogus leucocelaenus	1	3	3
1397	AN01	Full-body	Haemagogus leucocelaenus-Corpo346.png	3	Haemagogus	Haemagogus leucocelaenus	Haemagogus leucocelaenus	1	3	3
1398	AN01	Full-body	Haemagogus leucocelaenus-Corpo348.png	3	Haemagogus	Haemagogus leucocelaenus	Haemagogus leucocelaenus	1	3	3
1399	AN01	Full-body	Haemagogus leucocelaenus-Corpo370.png	3	Haemagogus	Haemagogus leucocelaenus	Haemagogus leucocelaenus	1	3	3
1400	AN01	Full-body	Haemagogus leucocelaenus-Corpo382.png	3	Haemagogus	Haemagogus leucocelaenus	Haemagogus leucocelaenus	1	3	3
1401	AN01	Full-body	Haemagogus leucocelaenus-Corpo383.png	3	Haemagogus	Haemagogus leucocelaenus	Haemagogus leucocelaenus	1	3	3
1402	AN01	Full-body	Haemagogus leucocelaenus-Corpo407.png	3	Haemagogus	Haemagogus leucocelaenus	Haemagogus leucocelaenus	1	3	3
1403	AN01	Full-body	Haemagogus leucocelaenus-Corpo413.png	3	Haemagogus	Haemagogus leucocelaenus	Haemagogus leucocelaenus	1	3	3
1404	AN01	Full-body	Haemagogus leucocelaenus-Corpo417.png	3	Haemagogus	Haemagogus leucocelaenus	Haemagogus leucocelaenus	1	3	3
1405	AN01	Full-body	Haemagogus leucocelaenus-Corpo418.png	3	Haemagogus	Haemagogus leucocelaenus	Haemagogus leucocelaenus	1	3	3
1406	AN01	Full-body	Haemagogus leucocelaenus-Corpo427.png	3	Haemagogus	Haemagogus leucocelaenus	Haemagogus leucocelaenus	1	3	3
1407	AN01	Full-body	Haemagogus leucocelaenus-Corpo452.png	3	Haemagogus	Haemagogus leucocelaenus	Haemagogus leucocelaenus	1	3	3
1408	AN01	Full-body	Sabethes albiprivus-Corpo485.png	4	Sabethes	Sabethes albiprivus	Sabethes albiprivus	1	4	4
1409	AN01	Full-body	Sabethes albiprivus-Corpo494.png	4	Sabethes	Sabethes albiprivus	Sabethes albiprivus	1	4	4
1410	AN01	Full-body	Sabethes albiprivus-Corpo502.png	4	Sabethes	Sabethes albiprivus	Sabethes albiprivus	1	4	4
1411	AN01	Full-body	Sabethes albiprivus-Corpo507.png	4	Sabethes	Sabethes albiprivus	Sabethes albiprivus	1	4	4
1412	AN01	Full-body	Sabethes albiprivus-Corpo510.png	4	Sabethes	Sabethes albiprivus	Sabethes albiprivus	1	4	4
1413	AN01	Full-body	Sabethes albiprivus-Corpo525.png	4	Sabethes	Sabethes albiprivus	Sabethes albiprivus	1	4	4
1414	AN01	Full-body	Sabethes albiprivus-Corpo535.png	4	Sabethes	Sabethes albiprivus	Sabethes albiprivus	1	4	4
1415	AN01	Full-body	Sabethes albiprivus-Corpo549.png	4	Sabethes	Sabethes albiprivus	Sabethes albiprivus	1	4	4
1416	AN01	Full-body	Sabethes albiprivus-Corpo555.png	4	Sabethes	Sabethes albiprivus	Sabethes albiprivus	1	4	4
1417	AN01	Full-body	Sabethes albiprivus-Corpo561.png	4	Sabethes	Sabethes albiprivus	Sabethes albiprivus	1	4	4
1418	AN02	Full-body	Aedes scapularis-Corpo101.png	1	Aedes	Aedes scapularis	Aedes serratus	0	1	2
1419	AN02	Full-body	Aedes scapularis-Corpo109.png	1	Aedes	Aedes scapularis	Aedes serratus	0	1	2
1420	AN02	Full-body	Aedes scapularis-Corpo32.png	1	Aedes	Aedes scapularis	Aedes scapularis	1	1	1
1421	AN02	Full-body	Aedes scapularis-Corpo51.png	1	Aedes	Aedes scapularis	Aedes scapularis	1	1	1
1422	AN02	Full-body	Aedes scapularis-Corpo53.png	1	Aedes	Aedes scapularis	Aedes scapularis	1	1	1
1423	AN02	Full-body	Aedes scapularis-Corpo57.png	1	Aedes	Aedes scapularis	Aedes scapularis	1	1	1
1424	AN02	Full-body	Aedes scapularis-Corpo60.png	1	Aedes	Aedes scapularis	Aedes scapularis	1	1	1
1425	AN02	Full-body	Aedes scapularis-Corpo64.png	1	Aedes	Aedes scapularis	Aedes scapularis	1	1	1
1426	AN02	Full-body	Aedes scapularis-Corpo67.png	1	Aedes	Aedes scapularis	Aedes scapularis	1	1	1
1427	AN02	Full-body	Aedes scapularis-Corpo94.png	1	Aedes	Aedes scapularis	Aedes scapularis	1	1	1
1428	AN02	Full-body	Aedes scapularis-Corpo95.png	1	Aedes	Aedes scapularis	Aedes scapularis	1	1	1
1429	AN02	Full-body	Aedes serratus-Corpo116.png	2	Aedes	Aedes serratus	Aedes serratus	1	2	2
1430	AN02	Full-body	Aedes serratus-Corpo119.png	2	Aedes	Aedes serratus	Aedes serratus	1	2	2
1431	AN02	Full-body	Aedes serratus-Corpo144.png	2	Aedes	Aedes serratus	Aedes serratus	1	2	2
1432	AN02	Full-body	Aedes serratus-Corpo181.png	2	Aedes	Aedes serratus	Aedes scapularis	0	2	1
1433	AN02	Full-body	Aedes serratus-Corpo183.png	2	Aedes	Aedes serratus	Aedes serratus	1	2	2
1434	AN02	Full-body	Aedes serratus-Corpo184.png	2	Aedes	Aedes serratus	Aedes serratus	1	2	2
1435	AN02	Full-body	Aedes serratus-Corpo190.png	2	Aedes	Aedes serratus	Aedes serratus	1	2	2
1436	AN02	Full-body	Aedes serratus-Corpo201.png	2	Aedes	Aedes serratus	Aedes serratus	1	2	2
1437	AN02	Full-body	Aedes serratus-Corpo202.png	2	Aedes	Aedes serratus	Aedes serratus	1	2	2
1438	AN02	Full-body	Aedes serratus-Corpo210.png	2	Aedes	Aedes serratus	Aedes serratus	1	2	2
1439	AN02	Full-body	Aedes serratus-Corpo211.png	2	Aedes	Aedes serratus	Aedes serratus	1	2	2
1440	AN02	Full-body	Aedes serratus-Corpo225.png	2	Aedes	Aedes serratus	Aedes serratus	1	2	2
1441	AN02	Full-body	Aedes serratus-Corpo247.png	2	Aedes	Aedes serratus	Aedes serratus	1	2	2
1442	AN02	Full-body	Aedes serratus-Corpo253.png	2	Aedes	Aedes serratus	Aedes serratus	1	2	2
1443	AN02	Full-body	Aedes serratus-Corpo260.png	2	Aedes	Aedes serratus	Aedes serratus	1	2	2
1444	AN02	Full-body	Aedes serratus-Corpo261.png	2	Aedes	Aedes serratus	Aedes serratus	1	2	2
1445	AN02	Full-body	Aedes serratus-Corpo271.png	2	Aedes	Aedes serratus	Aedes serratus	1	2	2
1446	AN02	Full-body	Aedes serratus-Corpo296.png	2	Aedes	Aedes serratus	Aedes scapularis	0	2	1
1447	AN02	Full-body	Aedes serratus-Corpo297.png	2	Aedes	Aedes serratus	Aedes scapularis	0	2	1
1448	AN02	Full-body	Aedes serratus-Corpo305.png	2	Aedes	Aedes serratus	Aedes serratus	1	2	2
1449	AN02	Full-body	Aedes serratus-Corpo314.png	2	Aedes	Aedes serratus	Aedes serratus	1	2	2
1450	AN02	Full-body	Haemagogus leucocelaenus-Corpo321.png	3	Haemagogus	Haemagogus leucocelaenus	Haemagogus leucocelaenus	1	3	3
1451	AN02	Full-body	Haemagogus leucocelaenus-Corpo357.png	3	Haemagogus	Haemagogus leucocelaenus	Haemagogus leucocelaenus	1	3	3
1452	AN02	Full-body	Haemagogus leucocelaenus-Corpo360.png	3	Haemagogus	Haemagogus leucocelaenus	Haemagogus leucocelaenus	1	3	3
1453	AN02	Full-body	Haemagogus leucocelaenus-Corpo370.png	3	Haemagogus	Haemagogus leucocelaenus	Haemagogus leucocelaenus	1	3	3
1454	AN02	Full-body	Haemagogus leucocelaenus-Corpo377.png	3	Haemagogus	Haemagogus leucocelaenus	Haemagogus leucocelaenus	1	3	3
1455	AN02	Full-body	Haemagogus leucocelaenus-Corpo385.png	3	Haemagogus	Haemagogus leucocelaenus	Haemagogus leucocelaenus	1	3	3
1456	AN02	Full-body	Haemagogus leucocelaenus-Corpo386.png	3	Haemagogus	Haemagogus leucocelaenus	Haemagogus leucocelaenus	1	3	3
1457	AN02	Full-body	Haemagogus leucocelaenus-Corpo389.png	3	Haemagogus	Haemagogus leucocelaenus	Haemagogus leucocelaenus	1	3	3
1458	AN02	Full-body	Haemagogus leucocelaenus-Corpo391.png	3	Haemagogus	Haemagogus leucocelaenus	Haemagogus leucocelaenus	1	3	3
1459	AN02	Full-body	Haemagogus leucocelaenus-Corpo430.png	3	Haemagogus	Haemagogus leucocelaenus	Haemagogus leucocelaenus	1	3	3
1460	AN02	Full-body	Haemagogus leucocelaenus-Corpo441.png	3	Haemagogus	Haemagogus leucocelaenus	Haemagogus leucocelaenus	1	3	3
1461	AN02	Full-body	Haemagogus leucocelaenus-Corpo448.png	3	Haemagogus	Haemagogus leucocelaenus	Haemagogus leucocelaenus	1	3	3
1462	AN02	Full-body	Haemagogus leucocelaenus-Corpo449.png	3	Haemagogus	Haemagogus leucocelaenus	Haemagogus leucocelaenus	1	3	3
1463	AN02	Full-body	Haemagogus leucocelaenus-Corpo456.png	3	Haemagogus	Haemagogus leucocelaenus	Haemagogus leucocelaenus	1	3	3
1464	AN02	Full-body	Haemagogus leucocelaenus-Corpo463.png	3	Haemagogus	Haemagogus leucocelaenus	Haemagogus leucocelaenus	1	3	3
1465	AN02	Full-body	Sabethes albiprivus-Corpo471.png	4	Sabethes	Sabethes albiprivus	Sabethes albiprivus	1	4	4
1466	AN02	Full-body	Sabethes albiprivus-Corpo473.png	4	Sabethes	Sabethes albiprivus	Sabethes albiprivus	1	4	4
1467	AN02	Full-body	Sabethes albiprivus-Corpo486.png	4	Sabethes	Sabethes albiprivus	Sabethes albiprivus	1	4	4
1468	AN02	Full-body	Sabethes albiprivus-Corpo498.png	4	Sabethes	Sabethes albiprivus	Sabethes albiprivus	1	4	4
1469	AN02	Full-body	Sabethes albiprivus-Corpo510.png	4	Sabethes	Sabethes albiprivus	Sabethes albiprivus	1	4	4
1470	AN02	Full-body	Sabethes albiprivus-Corpo520.png	4	Sabethes	Sabethes albiprivus	Sabethes albiprivus	1	4	4
1471	AN02	Full-body	Sabethes albiprivus-Corpo540.png	4	Sabethes	Sabethes albiprivus	Sabethes albiprivus	1	4	4
1472	AN02	Full-body	Sabethes albiprivus-Corpo542.png	4	Sabethes	Sabethes albiprivus	Sabethes albiprivus	1	4	4
1473	AN02	Full-body	Sabethes albiprivus-Corpo545.png	4	Sabethes	Sabethes albiprivus	Sabethes albiprivus	1	4	4
1474	AN02	Full-body	Sabethes albiprivus-Corpo557.png	4	Sabethes	Sabethes albiprivus	Sabethes albiprivus	1	4	4
1475	AN03	Full-body	Aedes scapularis-Corpo1.png	1	Aedes	Aedes scapularis	Aedes scapularis	1	1	1
1476	AN03	Full-body	Aedes scapularis-Corpo104.png	1	Aedes	Aedes scapularis	Aedes scapularis	1	1	1
1477	AN03	Full-body	Aedes scapularis-Corpo19.png	1	Aedes	Aedes scapularis	Aedes scapularis	1	1	1
1478	AN03	Full-body	Aedes scapularis-Corpo25.png	1	Aedes	Aedes scapularis	Aedes scapularis	1	1	1
1479	AN03	Full-body	Aedes scapularis-Corpo29.png	1	Aedes	Aedes scapularis	Aedes scapularis	1	1	1
1480	AN03	Full-body	Aedes scapularis-Corpo6.png	1	Aedes	Aedes scapularis	Aedes scapularis	1	1	1
1481	AN03	Full-body	Aedes scapularis-Corpo71.png	1	Aedes	Aedes scapularis	Aedes scapularis	1	1	1
1482	AN03	Full-body	Aedes scapularis-Corpo78.png	1	Aedes	Aedes scapularis	Aedes scapularis	1	1	1
1483	AN03	Full-body	Aedes scapularis-Corpo85.png	1	Aedes	Aedes scapularis	Aedes scapularis	1	1	1
1484	AN03	Full-body	Aedes scapularis-Corpo88.png	1	Aedes	Aedes scapularis	Aedes scapularis	1	1	1
1485	AN03	Full-body	Aedes scapularis-Corpo91.png	1	Aedes	Aedes scapularis	Aedes scapularis	1	1	1
1486	AN03	Full-body	Aedes serratus-Corpo131.png	2	Aedes	Aedes serratus	Aedes serratus	1	2	2
1487	AN03	Full-body	Aedes serratus-Corpo133.png	2	Aedes	Aedes serratus	Aedes serratus	1	2	2
1488	AN03	Full-body	Aedes serratus-Corpo136.png	2	Aedes	Aedes serratus	Aedes serratus	1	2	2
1489	AN03	Full-body	Aedes serratus-Corpo148.png	2	Aedes	Aedes serratus	Aedes serratus	1	2	2
1490	AN03	Full-body	Aedes serratus-Corpo163.png	2	Aedes	Aedes serratus	Aedes serratus	1	2	2
1491	AN03	Full-body	Aedes serratus-Corpo193.png	2	Aedes	Aedes serratus	Aedes serratus	1	2	2
1492	AN03	Full-body	Aedes serratus-Corpo208.png	2	Aedes	Aedes serratus	Aedes serratus	1	2	2
1493	AN03	Full-body	Aedes serratus-Corpo214.png	2	Aedes	Aedes serratus	Aedes serratus	1	2	2
1494	AN03	Full-body	Aedes serratus-Corpo229.png	2	Aedes	Aedes serratus	Aedes serratus	1	2	2
1495	AN03	Full-body	Aedes serratus-Corpo245.png	2	Aedes	Aedes serratus	Aedes serratus	1	2	2
1496	AN03	Full-body	Aedes serratus-Corpo246.png	2	Aedes	Aedes serratus	Aedes serratus	1	2	2
1497	AN03	Full-body	Aedes serratus-Corpo258.png	2	Aedes	Aedes serratus	Aedes serratus	1	2	2
1498	AN03	Full-body	Aedes serratus-Corpo259.png	2	Aedes	Aedes serratus	Aedes scapularis	0	2	1
1499	AN03	Full-body	Aedes serratus-Corpo262.png	2	Aedes	Aedes serratus	Aedes serratus	1	2	2
1500	AN03	Full-body	Aedes serratus-Corpo271.png	2	Aedes	Aedes serratus	Aedes serratus	1	2	2
1501	AN03	Full-body	Aedes serratus-Corpo282.png	2	Aedes	Aedes serratus	Aedes scapularis	0	2	1
1502	AN03	Full-body	Aedes serratus-Corpo286.png	2	Aedes	Aedes serratus	Aedes serratus	1	2	2
1503	AN03	Full-body	Aedes serratus-Corpo296.png	2	Aedes	Aedes serratus	Aedes scapularis	0	2	1
1504	AN03	Full-body	Aedes serratus-Corpo304.png	2	Aedes	Aedes serratus	Aedes serratus	1	2	2
1505	AN03	Full-body	Aedes serratus-Corpo307.png	2	Aedes	Aedes serratus	Aedes scapularis	0	2	1
1506	AN03	Full-body	Aedes serratus-Corpo312.png	2	Aedes	Aedes serratus	Aedes serratus	1	2	2
1507	AN03	Full-body	Haemagogus leucocelaenus-Corpo345.png	3	Haemagogus	Haemagogus leucocelaenus	Haemagogus leucocelaenus	1	3	3
1508	AN03	Full-body	Haemagogus leucocelaenus-Corpo348.png	3	Haemagogus	Haemagogus leucocelaenus	Haemagogus leucocelaenus	1	3	3
1509	AN03	Full-body	Haemagogus leucocelaenus-Corpo349.png	3	Haemagogus	Haemagogus leucocelaenus	Haemagogus leucocelaenus	1	3	3
1510	AN03	Full-body	Haemagogus leucocelaenus-Corpo361.png	3	Haemagogus	Haemagogus leucocelaenus	Haemagogus leucocelaenus	1	3	3
1511	AN03	Full-body	Haemagogus leucocelaenus-Corpo370.png	3	Haemagogus	Haemagogus leucocelaenus	Haemagogus leucocelaenus	1	3	3
1512	AN03	Full-body	Haemagogus leucocelaenus-Corpo376.png	3	Haemagogus	Haemagogus leucocelaenus	Haemagogus leucocelaenus	1	3	3
1513	AN03	Full-body	Haemagogus leucocelaenus-Corpo404.png	3	Haemagogus	Haemagogus leucocelaenus	Haemagogus leucocelaenus	1	3	3
1514	AN03	Full-body	Haemagogus leucocelaenus-Corpo417.png	3	Haemagogus	Haemagogus leucocelaenus	Haemagogus leucocelaenus	1	3	3
1515	AN03	Full-body	Haemagogus leucocelaenus-Corpo423.png	3	Haemagogus	Haemagogus leucocelaenus	Haemagogus leucocelaenus	1	3	3
1516	AN03	Full-body	Haemagogus leucocelaenus-Corpo425.png	3	Haemagogus	Haemagogus leucocelaenus	Haemagogus leucocelaenus	1	3	3
1517	AN03	Full-body	Haemagogus leucocelaenus-Corpo435.png	3	Haemagogus	Haemagogus leucocelaenus	Haemagogus leucocelaenus	1	3	3
1518	AN03	Full-body	Haemagogus leucocelaenus-Corpo436.png	3	Haemagogus	Haemagogus leucocelaenus	Haemagogus leucocelaenus	1	3	3
1519	AN03	Full-body	Haemagogus leucocelaenus-Corpo441.png	3	Haemagogus	Haemagogus leucocelaenus	Haemagogus leucocelaenus	1	3	3
1520	AN03	Full-body	Haemagogus leucocelaenus-Corpo457.png	3	Haemagogus	Haemagogus leucocelaenus	Haemagogus leucocelaenus	1	3	3
1521	AN03	Full-body	Haemagogus leucocelaenus-Corpo461.png	3	Haemagogus	Haemagogus leucocelaenus	Haemagogus leucocelaenus	1	3	3
1522	AN03	Full-body	Sabethes albiprivus-Corpo469.png	4	Sabethes	Sabethes albiprivus	Sabethes albiprivus	1	4	4
1523	AN03	Full-body	Sabethes albiprivus-Corpo479.png	4	Sabethes	Sabethes albiprivus	Sabethes albiprivus	1	4	4
1524	AN03	Full-body	Sabethes albiprivus-Corpo487.png	4	Sabethes	Sabethes albiprivus	Sabethes albiprivus	1	4	4
1525	AN03	Full-body	Sabethes albiprivus-Corpo509.png	4	Sabethes	Sabethes albiprivus	Sabethes albiprivus	1	4	4
1526	AN03	Full-body	Sabethes albiprivus-Corpo511.png	4	Sabethes	Sabethes albiprivus	Sabethes albiprivus	1	4	4
1527	AN03	Full-body	Sabethes albiprivus-Corpo521.png	4	Sabethes	Sabethes albiprivus	Sabethes albiprivus	1	4	4
1528	AN03	Full-body	Sabethes albiprivus-Corpo526.png	4	Sabethes	Sabethes albiprivus	Sabethes albiprivus	1	4	4
1529	AN03	Full-body	Sabethes albiprivus-Corpo531.png	4	Sabethes	Sabethes albiprivus	Sabethes albiprivus	1	4	4
1530	AN03	Full-body	Sabethes albiprivus-Corpo533.png	4	Sabethes	Sabethes albiprivus	Sabethes albiprivus	1	4	4
1531	AN03	Full-body	Sabethes albiprivus-Corpo545.png	4	Sabethes	Sabethes albiprivus	Sabethes albiprivus	1	4	4
1532	AN04	Full-body	Aedes scapularis-Corpo15.png	1	Aedes	Aedes scapularis	Aedes serratus	0	1	2
1533	AN04	Full-body	Aedes scapularis-Corpo29.png	1	Aedes	Aedes scapularis	Aedes scapularis	1	1	1
1534	AN04	Full-body	Aedes scapularis-Corpo3.png	1	Aedes	Aedes scapularis	Aedes scapularis	1	1	1
1535	AN04	Full-body	Aedes scapularis-Corpo33.png	1	Aedes	Aedes scapularis	Aedes scapularis	1	1	1
1536	AN04	Full-body	Aedes scapularis-Corpo40.png	1	Aedes	Aedes scapularis	Aedes serratus	0	1	2
1537	AN04	Full-body	Aedes scapularis-Corpo57.png	1	Aedes	Aedes scapularis	Aedes scapularis	1	1	1
1538	AN04	Full-body	Aedes scapularis-Corpo65.png	1	Aedes	Aedes scapularis	Aedes scapularis	1	1	1
1539	AN04	Full-body	Aedes scapularis-Corpo84.png	1	Aedes	Aedes scapularis	Aedes scapularis	1	1	1
1540	AN04	Full-body	Aedes scapularis-Corpo90.png	1	Aedes	Aedes scapularis	Aedes scapularis	1	1	1
1541	AN04	Full-body	Aedes scapularis-Corpo96.png	1	Aedes	Aedes scapularis	Aedes scapularis	1	1	1
1542	AN04	Full-body	Aedes scapularis-Corpo99.png	1	Aedes	Aedes scapularis	Aedes scapularis	1	1	1
1543	AN04	Full-body	Aedes serratus-Corpo114.png	2	Aedes	Aedes serratus	Aedes serratus	1	2	2
1544	AN04	Full-body	Aedes serratus-Corpo130.png	2	Aedes	Aedes serratus	Aedes serratus	1	2	2
1545	AN04	Full-body	Aedes serratus-Corpo142.png	2	Aedes	Aedes serratus	Aedes serratus	1	2	2
1546	AN04	Full-body	Aedes serratus-Corpo148.png	2	Aedes	Aedes serratus	Aedes serratus	1	2	2
1547	AN04	Full-body	Aedes serratus-Corpo152.png	2	Aedes	Aedes serratus	Aedes serratus	1	2	2
1548	AN04	Full-body	Aedes serratus-Corpo162.png	2	Aedes	Aedes serratus	Aedes scapularis	0	2	1
1549	AN04	Full-body	Aedes serratus-Corpo171.png	2	Aedes	Aedes serratus	Aedes serratus	1	2	2
1550	AN04	Full-body	Aedes serratus-Corpo185.png	2	Aedes	Aedes serratus	Aedes serratus	1	2	2
1551	AN04	Full-body	Aedes serratus-Corpo188.png	2	Aedes	Aedes serratus	Aedes serratus	1	2	2
1552	AN04	Full-body	Aedes serratus-Corpo189.png	2	Aedes	Aedes serratus	Aedes serratus	1	2	2
1553	AN04	Full-body	Aedes serratus-Corpo200.png	2	Aedes	Aedes serratus	Aedes serratus	1	2	2
1554	AN04	Full-body	Aedes serratus-Corpo209.png	2	Aedes	Aedes serratus	Aedes serratus	1	2	2
1555	AN04	Full-body	Aedes serratus-Corpo219.png	2	Aedes	Aedes serratus	Aedes serratus	1	2	2
1556	AN04	Full-body	Aedes serratus-Corpo223.png	2	Aedes	Aedes serratus	Aedes serratus	1	2	2
1557	AN04	Full-body	Aedes serratus-Corpo231.png	2	Aedes	Aedes serratus	Aedes serratus	1	2	2
1558	AN04	Full-body	Aedes serratus-Corpo232.png	2	Aedes	Aedes serratus	Aedes serratus	1	2	2
1559	AN04	Full-body	Aedes serratus-Corpo251.png	2	Aedes	Aedes serratus	Aedes serratus	1	2	2
1560	AN04	Full-body	Aedes serratus-Corpo284.png	2	Aedes	Aedes serratus	Aedes serratus	1	2	2
1561	AN04	Full-body	Aedes serratus-Corpo294.png	2	Aedes	Aedes serratus	Aedes serratus	1	2	2
1562	AN04	Full-body	Aedes serratus-Corpo295.png	2	Aedes	Aedes serratus	Aedes scapularis	0	2	1
1563	AN04	Full-body	Aedes serratus-Corpo315.png	2	Aedes	Aedes serratus	Haemagogus leucocelaenus	0	2	3
1564	AN04	Full-body	Haemagogus leucocelaenus-Corpo321.png	3	Haemagogus	Haemagogus leucocelaenus	Haemagogus leucocelaenus	1	3	3
1565	AN04	Full-body	Haemagogus leucocelaenus-Corpo322.png	3	Haemagogus	Haemagogus leucocelaenus	Haemagogus leucocelaenus	1	3	3
1566	AN04	Full-body	Haemagogus leucocelaenus-Corpo326.png	3	Haemagogus	Haemagogus leucocelaenus	Haemagogus leucocelaenus	1	3	3
1567	AN04	Full-body	Haemagogus leucocelaenus-Corpo331.png	3	Haemagogus	Haemagogus leucocelaenus	Haemagogus leucocelaenus	1	3	3
1568	AN04	Full-body	Haemagogus leucocelaenus-Corpo332.png	3	Haemagogus	Haemagogus leucocelaenus	Haemagogus leucocelaenus	1	3	3
1569	AN04	Full-body	Haemagogus leucocelaenus-Corpo344.png	3	Haemagogus	Haemagogus leucocelaenus	Haemagogus leucocelaenus	1	3	3
1570	AN04	Full-body	Haemagogus leucocelaenus-Corpo345.png	3	Haemagogus	Haemagogus leucocelaenus	Haemagogus leucocelaenus	1	3	3
1571	AN04	Full-body	Haemagogus leucocelaenus-Corpo356.png	3	Haemagogus	Haemagogus leucocelaenus	Haemagogus leucocelaenus	1	3	3
1572	AN04	Full-body	Haemagogus leucocelaenus-Corpo357.png	3	Haemagogus	Haemagogus leucocelaenus	Haemagogus leucocelaenus	1	3	3
1573	AN04	Full-body	Haemagogus leucocelaenus-Corpo367.png	3	Haemagogus	Haemagogus leucocelaenus	Haemagogus leucocelaenus	1	3	3
1574	AN04	Full-body	Haemagogus leucocelaenus-Corpo374.png	3	Haemagogus	Haemagogus leucocelaenus	Haemagogus leucocelaenus	1	3	3
1575	AN04	Full-body	Haemagogus leucocelaenus-Corpo392.png	3	Haemagogus	Haemagogus leucocelaenus	Haemagogus leucocelaenus	1	3	3
1576	AN04	Full-body	Haemagogus leucocelaenus-Corpo428.png	3	Haemagogus	Haemagogus leucocelaenus	Haemagogus leucocelaenus	1	3	3
1577	AN04	Full-body	Haemagogus leucocelaenus-Corpo429.png	3	Haemagogus	Haemagogus leucocelaenus	Haemagogus leucocelaenus	1	3	3
1578	AN04	Full-body	Haemagogus leucocelaenus-Corpo437.png	3	Haemagogus	Haemagogus leucocelaenus	Haemagogus leucocelaenus	1	3	3
1579	AN04	Full-body	Sabethes albiprivus-Corpo467.png	4	Sabethes	Sabethes albiprivus	Sabethes albiprivus	1	4	4
1580	AN04	Full-body	Sabethes albiprivus-Corpo487.png	4	Sabethes	Sabethes albiprivus	Sabethes albiprivus	1	4	4
1581	AN04	Full-body	Sabethes albiprivus-Corpo497.png	4	Sabethes	Sabethes albiprivus	Sabethes albiprivus	1	4	4
1582	AN04	Full-body	Sabethes albiprivus-Corpo501.png	4	Sabethes	Sabethes albiprivus	Sabethes albiprivus	1	4	4
1583	AN04	Full-body	Sabethes albiprivus-Corpo520.png	4	Sabethes	Sabethes albiprivus	Sabethes albiprivus	1	4	4
1584	AN04	Full-body	Sabethes albiprivus-Corpo526.png	4	Sabethes	Sabethes albiprivus	Sabethes albiprivus	1	4	4
1585	AN04	Full-body	Sabethes albiprivus-Corpo529.png	4	Sabethes	Sabethes albiprivus	Sabethes albiprivus	1	4	4
1586	AN04	Full-body	Sabethes albiprivus-Corpo531.png	4	Sabethes	Sabethes albiprivus	Sabethes albiprivus	1	4	4
1587	AN04	Full-body	Sabethes albiprivus-Corpo543.png	4	Sabethes	Sabethes albiprivus	Sabethes albiprivus	1	4	4
1588	AN04	Full-body	Sabethes albiprivus-Corpo559.png	4	Sabethes	Sabethes albiprivus	Sabethes albiprivus	1	4	4
1589	AN05	Full-body	Aedes scapularis-Corpo105.png	1	Aedes	Aedes scapularis	Aedes scapularis	1	1	1
1590	AN05	Full-body	Aedes scapularis-Corpo29.png	1	Aedes	Aedes scapularis	Aedes scapularis	1	1	1
1591	AN05	Full-body	Aedes scapularis-Corpo31.png	1	Aedes	Aedes scapularis	Aedes serratus	0	1	2
1592	AN05	Full-body	Aedes scapularis-Corpo36.png	1	Aedes	Aedes scapularis	Aedes scapularis	1	1	1
1593	AN05	Full-body	Aedes scapularis-Corpo38.png	1	Aedes	Aedes scapularis	Aedes scapularis	1	1	1
1594	AN05	Full-body	Aedes scapularis-Corpo42.png	1	Aedes	Aedes scapularis	Aedes scapularis	1	1	1
1595	AN05	Full-body	Aedes scapularis-Corpo64.png	1	Aedes	Aedes scapularis	Aedes scapularis	1	1	1
1596	AN05	Full-body	Aedes scapularis-Corpo67.png	1	Aedes	Aedes scapularis	Aedes scapularis	1	1	1
1597	AN05	Full-body	Aedes scapularis-Corpo69.png	1	Aedes	Aedes scapularis	Aedes scapularis	1	1	1
1598	AN05	Full-body	Aedes scapularis-Corpo7.png	1	Aedes	Aedes scapularis	Aedes scapularis	1	1	1
1599	AN05	Full-body	Aedes scapularis-Corpo98.png	1	Aedes	Aedes scapularis	Aedes scapularis	1	1	1
1600	AN05	Full-body	Aedes serratus-Corpo123.png	2	Aedes	Aedes serratus	Aedes serratus	1	2	2
1601	AN05	Full-body	Aedes serratus-Corpo128.png	2	Aedes	Aedes serratus	Aedes serratus	1	2	2
1602	AN05	Full-body	Aedes serratus-Corpo130.png	2	Aedes	Aedes serratus	Aedes serratus	1	2	2
1603	AN05	Full-body	Aedes serratus-Corpo145.png	2	Aedes	Aedes serratus	Aedes serratus	1	2	2
1604	AN05	Full-body	Aedes serratus-Corpo150.png	2	Aedes	Aedes serratus	Aedes serratus	1	2	2
1605	AN05	Full-body	Aedes serratus-Corpo151.png	2	Aedes	Aedes serratus	Aedes serratus	1	2	2
1606	AN05	Full-body	Aedes serratus-Corpo158.png	2	Aedes	Aedes serratus	Aedes serratus	1	2	2
1607	AN05	Full-body	Aedes serratus-Corpo168.png	2	Aedes	Aedes serratus	Aedes serratus	1	2	2
1608	AN05	Full-body	Aedes serratus-Corpo174.png	2	Aedes	Aedes serratus	Aedes serratus	1	2	2
1609	AN05	Full-body	Aedes serratus-Corpo182.png	2	Aedes	Aedes serratus	Aedes serratus	1	2	2
1610	AN05	Full-body	Aedes serratus-Corpo191.png	2	Aedes	Aedes serratus	Aedes serratus	1	2	2
1611	AN05	Full-body	Aedes serratus-Corpo195.png	2	Aedes	Aedes serratus	Aedes serratus	1	2	2
1612	AN05	Full-body	Aedes serratus-Corpo232.png	2	Aedes	Aedes serratus	Aedes serratus	1	2	2
1613	AN05	Full-body	Aedes serratus-Corpo236.png	2	Aedes	Aedes serratus	Aedes serratus	1	2	2
1614	AN05	Full-body	Aedes serratus-Corpo266.png	2	Aedes	Aedes serratus	Aedes serratus	1	2	2
1615	AN05	Full-body	Aedes serratus-Corpo272.png	2	Aedes	Aedes serratus	Aedes serratus	1	2	2
1616	AN05	Full-body	Aedes serratus-Corpo274.png	2	Aedes	Aedes serratus	Aedes serratus	1	2	2
1617	AN05	Full-body	Aedes serratus-Corpo275.png	2	Aedes	Aedes serratus	Aedes serratus	1	2	2
1618	AN05	Full-body	Aedes serratus-Corpo285.png	2	Aedes	Aedes serratus	Aedes serratus	1	2	2
1619	AN05	Full-body	Aedes serratus-Corpo307.png	2	Aedes	Aedes serratus	Aedes serratus	1	2	2
1620	AN05	Full-body	Aedes serratus-Corpo311.png	2	Aedes	Aedes serratus	Aedes serratus	1	2	2
1621	AN05	Full-body	Haemagogus leucocelaenus-Corpo317.png	3	Haemagogus	Haemagogus leucocelaenus	Haemagogus leucocelaenus	1	3	3
1622	AN05	Full-body	Haemagogus leucocelaenus-Corpo319.png	3	Haemagogus	Haemagogus leucocelaenus	Haemagogus leucocelaenus	1	3	3
1623	AN05	Full-body	Haemagogus leucocelaenus-Corpo336.png	3	Haemagogus	Haemagogus leucocelaenus	Haemagogus leucocelaenus	1	3	3
1624	AN05	Full-body	Haemagogus leucocelaenus-Corpo344.png	3	Haemagogus	Haemagogus leucocelaenus	Haemagogus leucocelaenus	1	3	3
1625	AN05	Full-body	Haemagogus leucocelaenus-Corpo347.png	3	Haemagogus	Haemagogus leucocelaenus	Haemagogus leucocelaenus	1	3	3
1626	AN05	Full-body	Haemagogus leucocelaenus-Corpo352.png	3	Haemagogus	Haemagogus leucocelaenus	Haemagogus leucocelaenus	1	3	3
1627	AN05	Full-body	Haemagogus leucocelaenus-Corpo357.png	3	Haemagogus	Haemagogus leucocelaenus	Haemagogus leucocelaenus	1	3	3
1628	AN05	Full-body	Haemagogus leucocelaenus-Corpo361.png	3	Haemagogus	Haemagogus leucocelaenus	Haemagogus leucocelaenus	1	3	3
1629	AN05	Full-body	Haemagogus leucocelaenus-Corpo398.png	3	Haemagogus	Haemagogus leucocelaenus	Haemagogus leucocelaenus	1	3	3
1630	AN05	Full-body	Haemagogus leucocelaenus-Corpo408.png	3	Haemagogus	Haemagogus leucocelaenus	Haemagogus leucocelaenus	1	3	3
1631	AN05	Full-body	Haemagogus leucocelaenus-Corpo418.png	3	Haemagogus	Haemagogus leucocelaenus	Haemagogus leucocelaenus	1	3	3
1632	AN05	Full-body	Haemagogus leucocelaenus-Corpo421.png	3	Haemagogus	Haemagogus leucocelaenus	Haemagogus leucocelaenus	1	3	3
1633	AN05	Full-body	Haemagogus leucocelaenus-Corpo430.png	3	Haemagogus	Haemagogus leucocelaenus	Haemagogus leucocelaenus	1	3	3
1634	AN05	Full-body	Haemagogus leucocelaenus-Corpo446.png	3	Haemagogus	Haemagogus leucocelaenus	Haemagogus leucocelaenus	1	3	3
1635	AN05	Full-body	Haemagogus leucocelaenus-Corpo458.png	3	Haemagogus	Haemagogus leucocelaenus	Haemagogus leucocelaenus	1	3	3
1636	AN05	Full-body	Sabethes albiprivus-Corpo474.png	4	Sabethes	Sabethes albiprivus	Sabethes albiprivus	1	4	4
1637	AN05	Full-body	Sabethes albiprivus-Corpo485.png	4	Sabethes	Sabethes albiprivus	Sabethes albiprivus	1	4	4
1638	AN05	Full-body	Sabethes albiprivus-Corpo504.png	4	Sabethes	Sabethes albiprivus	Sabethes albiprivus	1	4	4
1639	AN05	Full-body	Sabethes albiprivus-Corpo508.png	4	Sabethes	Sabethes albiprivus	Sabethes albiprivus	1	4	4
1640	AN05	Full-body	Sabethes albiprivus-Corpo514.png	4	Sabethes	Sabethes albiprivus	Haemagogus leucocelaenus	0	4	3
1641	AN05	Full-body	Sabethes albiprivus-Corpo515.png	4	Sabethes	Sabethes albiprivus	Sabethes albiprivus	1	4	4
1642	AN05	Full-body	Sabethes albiprivus-Corpo519.png	4	Sabethes	Sabethes albiprivus	Sabethes albiprivus	1	4	4
1643	AN05	Full-body	Sabethes albiprivus-Corpo554.png	4	Sabethes	Sabethes albiprivus	Sabethes albiprivus	1	4	4
1644	AN05	Full-body	Sabethes albiprivus-Corpo555.png	4	Sabethes	Sabethes albiprivus	Sabethes albiprivus	1	4	4
1645	AN05	Full-body	Sabethes albiprivus-Corpo565.png	4	Sabethes	Sabethes albiprivus	Sabethes albiprivus	1	4	4
1646	AN06	Full-body	Aedes scapularis-Corpo104.png	1	Aedes	Aedes scapularis	Aedes scapularis	1	1	1
1647	AN06	Full-body	Aedes scapularis-Corpo109.png	1	Aedes	Aedes scapularis	Aedes serratus	0	1	2
1648	AN06	Full-body	Aedes scapularis-Corpo26.png	1	Aedes	Aedes scapularis	Aedes scapularis	1	1	1
1649	AN06	Full-body	Aedes scapularis-Corpo43.png	1	Aedes	Aedes scapularis	Aedes scapularis	1	1	1
1650	AN06	Full-body	Aedes scapularis-Corpo5.png	1	Aedes	Aedes scapularis	Aedes scapularis	1	1	1
1651	AN06	Full-body	Aedes scapularis-Corpo50.png	1	Aedes	Aedes scapularis	Aedes scapularis	1	1	1
1652	AN06	Full-body	Aedes scapularis-Corpo6.png	1	Aedes	Aedes scapularis	Aedes serratus	0	1	2
1653	AN06	Full-body	Aedes scapularis-Corpo61.png	1	Aedes	Aedes scapularis	Aedes scapularis	1	1	1
1654	AN06	Full-body	Aedes scapularis-Corpo7.png	1	Aedes	Aedes scapularis	Aedes scapularis	1	1	1
1655	AN06	Full-body	Aedes scapularis-Corpo72.png	1	Aedes	Aedes scapularis	Aedes serratus	0	1	2
1656	AN06	Full-body	Aedes scapularis-Corpo84.png	1	Aedes	Aedes scapularis	Aedes scapularis	1	1	1
1657	AN06	Full-body	Aedes serratus-Corpo114.png	2	Aedes	Aedes serratus	Aedes serratus	1	2	2
1658	AN06	Full-body	Aedes serratus-Corpo116.png	2	Aedes	Aedes serratus	Aedes serratus	1	2	2
1659	AN06	Full-body	Aedes serratus-Corpo123.png	2	Aedes	Aedes serratus	Aedes serratus	1	2	2
1660	AN06	Full-body	Aedes serratus-Corpo127.png	2	Aedes	Aedes serratus	Aedes serratus	1	2	2
1661	AN06	Full-body	Aedes serratus-Corpo140.png	2	Aedes	Aedes serratus	Aedes serratus	1	2	2
1662	AN06	Full-body	Aedes serratus-Corpo145.png	2	Aedes	Aedes serratus	Aedes serratus	1	2	2
1663	AN06	Full-body	Aedes serratus-Corpo149.png	2	Aedes	Aedes serratus	Aedes serratus	1	2	2
1664	AN06	Full-body	Aedes serratus-Corpo154.png	2	Aedes	Aedes serratus	Aedes serratus	1	2	2
1665	AN06	Full-body	Aedes serratus-Corpo193.png	2	Aedes	Aedes serratus	Aedes serratus	1	2	2
1666	AN06	Full-body	Aedes serratus-Corpo214.png	2	Aedes	Aedes serratus	Aedes serratus	1	2	2
1667	AN06	Full-body	Aedes serratus-Corpo230.png	2	Aedes	Aedes serratus	Aedes serratus	1	2	2
1668	AN06	Full-body	Aedes serratus-Corpo233.png	2	Aedes	Aedes serratus	Aedes serratus	1	2	2
1669	AN06	Full-body	Aedes serratus-Corpo250.png	2	Aedes	Aedes serratus	Aedes serratus	1	2	2
1670	AN06	Full-body	Aedes serratus-Corpo252.png	2	Aedes	Aedes serratus	Aedes serratus	1	2	2
1671	AN06	Full-body	Aedes serratus-Corpo256.png	2	Aedes	Aedes serratus	Aedes serratus	1	2	2
1672	AN06	Full-body	Aedes serratus-Corpo269.png	2	Aedes	Aedes serratus	Aedes serratus	1	2	2
1673	AN06	Full-body	Aedes serratus-Corpo279.png	2	Aedes	Aedes serratus	Aedes serratus	1	2	2
1674	AN06	Full-body	Aedes serratus-Corpo283.png	2	Aedes	Aedes serratus	Aedes scapularis	0	2	1
1675	AN06	Full-body	Aedes serratus-Corpo285.png	2	Aedes	Aedes serratus	Aedes scapularis	0	2	1
1676	AN06	Full-body	Aedes serratus-Corpo309.png	2	Aedes	Aedes serratus	Aedes scapularis	0	2	1
1677	AN06	Full-body	Aedes serratus-Corpo311.png	2	Aedes	Aedes serratus	Aedes scapularis	0	2	1
1678	AN06	Full-body	Haemagogus leucocelaenus-Corpo325.png	3	Haemagogus	Haemagogus leucocelaenus	Haemagogus leucocelaenus	1	3	3
1679	AN06	Full-body	Haemagogus leucocelaenus-Corpo334.png	3	Haemagogus	Haemagogus leucocelaenus	Haemagogus leucocelaenus	1	3	3
1680	AN06	Full-body	Haemagogus leucocelaenus-Corpo354.png	3	Haemagogus	Haemagogus leucocelaenus	Haemagogus leucocelaenus	1	3	3
1681	AN06	Full-body	Haemagogus leucocelaenus-Corpo371.png	3	Haemagogus	Haemagogus leucocelaenus	Haemagogus leucocelaenus	1	3	3
1682	AN06	Full-body	Haemagogus leucocelaenus-Corpo394.png	3	Haemagogus	Haemagogus leucocelaenus	Haemagogus leucocelaenus	1	3	3
1683	AN06	Full-body	Haemagogus leucocelaenus-Corpo396.png	3	Haemagogus	Haemagogus leucocelaenus	Haemagogus leucocelaenus	1	3	3
1684	AN06	Full-body	Haemagogus leucocelaenus-Corpo399.png	3	Haemagogus	Haemagogus leucocelaenus	Haemagogus leucocelaenus	1	3	3
1685	AN06	Full-body	Haemagogus leucocelaenus-Corpo402.png	3	Haemagogus	Haemagogus leucocelaenus	Haemagogus leucocelaenus	1	3	3
1686	AN06	Full-body	Haemagogus leucocelaenus-Corpo412.png	3	Haemagogus	Haemagogus leucocelaenus	Haemagogus leucocelaenus	1	3	3
1687	AN06	Full-body	Haemagogus leucocelaenus-Corpo418.png	3	Haemagogus	Haemagogus leucocelaenus	Haemagogus leucocelaenus	1	3	3
1688	AN06	Full-body	Haemagogus leucocelaenus-Corpo425.png	3	Haemagogus	Haemagogus leucocelaenus	Haemagogus leucocelaenus	1	3	3
1689	AN06	Full-body	Haemagogus leucocelaenus-Corpo438.png	3	Haemagogus	Haemagogus leucocelaenus	Haemagogus leucocelaenus	1	3	3
1690	AN06	Full-body	Haemagogus leucocelaenus-Corpo442.png	3	Haemagogus	Haemagogus leucocelaenus	Haemagogus leucocelaenus	1	3	3
1691	AN06	Full-body	Haemagogus leucocelaenus-Corpo443.png	3	Haemagogus	Haemagogus leucocelaenus	Haemagogus leucocelaenus	1	3	3
1692	AN06	Full-body	Haemagogus leucocelaenus-Corpo459.png	3	Haemagogus	Haemagogus leucocelaenus	Haemagogus leucocelaenus	1	3	3
1693	AN06	Full-body	Sabethes albiprivus-Corpo472.png	4	Sabethes	Sabethes albiprivus	Sabethes albiprivus	1	4	4
1694	AN06	Full-body	Sabethes albiprivus-Corpo477.png	4	Sabethes	Sabethes albiprivus	Sabethes albiprivus	1	4	4
1695	AN06	Full-body	Sabethes albiprivus-Corpo479.png	4	Sabethes	Sabethes albiprivus	Sabethes albiprivus	1	4	4
1696	AN06	Full-body	Sabethes albiprivus-Corpo502.png	4	Sabethes	Sabethes albiprivus	Sabethes albiprivus	1	4	4
1697	AN06	Full-body	Sabethes albiprivus-Corpo508.png	4	Sabethes	Sabethes albiprivus	Sabethes albiprivus	1	4	4
1698	AN06	Full-body	Sabethes albiprivus-Corpo516.png	4	Sabethes	Sabethes albiprivus	Sabethes albiprivus	1	4	4
1699	AN06	Full-body	Sabethes albiprivus-Corpo519.png	4	Sabethes	Sabethes albiprivus	Sabethes albiprivus	1	4	4
1700	AN06	Full-body	Sabethes albiprivus-Corpo539.png	4	Sabethes	Sabethes albiprivus	Sabethes albiprivus	1	4	4
1701	AN06	Full-body	Sabethes albiprivus-Corpo540.png	4	Sabethes	Sabethes albiprivus	Sabethes albiprivus	1	4	4
1702	AN06	Full-body	Sabethes albiprivus-Corpo548.png	4	Sabethes	Sabethes albiprivus	Sabethes albiprivus	1	4	4
1703	AN07	Full-body	Aedes scapularis-Corpo10.png	1	Aedes	Aedes scapularis	Aedes scapularis	1	1	1
1704	AN07	Full-body	Aedes scapularis-Corpo101.png	1	Aedes	Aedes scapularis	Aedes serratus	0	1	2
1705	AN07	Full-body	Aedes scapularis-Corpo14.png	1	Aedes	Aedes scapularis	Aedes scapularis	1	1	1
1706	AN07	Full-body	Aedes scapularis-Corpo23.png	1	Aedes	Aedes scapularis	Aedes scapularis	1	1	1
1707	AN07	Full-body	Aedes scapularis-Corpo3.png	1	Aedes	Aedes scapularis	Aedes scapularis	1	1	1
1708	AN07	Full-body	Aedes scapularis-Corpo37.png	1	Aedes	Aedes scapularis	Aedes serratus	0	1	2
1709	AN07	Full-body	Aedes scapularis-Corpo45.png	1	Aedes	Aedes scapularis	Aedes scapularis	1	1	1
1710	AN07	Full-body	Aedes scapularis-Corpo60.png	1	Aedes	Aedes scapularis	Aedes scapularis	1	1	1
1711	AN07	Full-body	Aedes scapularis-Corpo71.png	1	Aedes	Aedes scapularis	Aedes scapularis	1	1	1
1712	AN07	Full-body	Aedes scapularis-Corpo80.png	1	Aedes	Aedes scapularis	Aedes scapularis	1	1	1
1713	AN07	Full-body	Aedes scapularis-Corpo96.png	1	Aedes	Aedes scapularis	Aedes scapularis	1	1	1
1714	AN07	Full-body	Aedes serratus-Corpo114.png	2	Aedes	Aedes serratus	Aedes serratus	1	2	2
1715	AN07	Full-body	Aedes serratus-Corpo118.png	2	Aedes	Aedes serratus	Aedes scapularis	0	2	1
1716	AN07	Full-body	Aedes serratus-Corpo154.png	2	Aedes	Aedes serratus	Aedes serratus	1	2	2
1717	AN07	Full-body	Aedes serratus-Corpo160.png	2	Aedes	Aedes serratus	Aedes serratus	1	2	2
1718	AN07	Full-body	Aedes serratus-Corpo161.png	2	Aedes	Aedes serratus	Aedes serratus	1	2	2
1719	AN07	Full-body	Aedes serratus-Corpo165.png	2	Aedes	Aedes serratus	Aedes serratus	1	2	2
1720	AN07	Full-body	Aedes serratus-Corpo198.png	2	Aedes	Aedes serratus	Aedes serratus	1	2	2
1721	AN07	Full-body	Aedes serratus-Corpo199.png	2	Aedes	Aedes serratus	Aedes serratus	1	2	2
1722	AN07	Full-body	Aedes serratus-Corpo201.png	2	Aedes	Aedes serratus	Aedes serratus	1	2	2
1723	AN07	Full-body	Aedes serratus-Corpo230.png	2	Aedes	Aedes serratus	Aedes serratus	1	2	2
1724	AN07	Full-body	Aedes serratus-Corpo244.png	2	Aedes	Aedes serratus	Aedes serratus	1	2	2
1725	AN07	Full-body	Aedes serratus-Corpo245.png	2	Aedes	Aedes serratus	Aedes serratus	1	2	2
1726	AN07	Full-body	Aedes serratus-Corpo255.png	2	Aedes	Aedes serratus	Aedes serratus	1	2	2
1727	AN07	Full-body	Aedes serratus-Corpo287.png	2	Aedes	Aedes serratus	Aedes serratus	1	2	2
1728	AN07	Full-body	Aedes serratus-Corpo291.png	2	Aedes	Aedes serratus	Aedes serratus	1	2	2
1729	AN07	Full-body	Aedes serratus-Corpo299.png	2	Aedes	Aedes serratus	Aedes scapularis	0	2	1
1730	AN07	Full-body	Aedes serratus-Corpo303.png	2	Aedes	Aedes serratus	Aedes serratus	1	2	2
1731	AN07	Full-body	Aedes serratus-Corpo310.png	2	Aedes	Aedes serratus	Aedes serratus	1	2	2
1732	AN07	Full-body	Aedes serratus-Corpo313.png	2	Aedes	Aedes serratus	Aedes serratus	1	2	2
1733	AN07	Full-body	Aedes serratus-Corpo314.png	2	Aedes	Aedes serratus	Aedes serratus	1	2	2
1734	AN07	Full-body	Aedes serratus-Corpo315.png	2	Aedes	Aedes serratus	Aedes scapularis	0	2	1
1735	AN07	Full-body	Haemagogus leucocelaenus-Corpo317.png	3	Haemagogus	Haemagogus leucocelaenus	Haemagogus leucocelaenus	1	3	3
1736	AN07	Full-body	Haemagogus leucocelaenus-Corpo339.png	3	Haemagogus	Haemagogus leucocelaenus	Haemagogus leucocelaenus	1	3	3
1737	AN07	Full-body	Haemagogus leucocelaenus-Corpo347.png	3	Haemagogus	Haemagogus leucocelaenus	Haemagogus leucocelaenus	1	3	3
1738	AN07	Full-body	Haemagogus leucocelaenus-Corpo349.png	3	Haemagogus	Haemagogus leucocelaenus	Haemagogus leucocelaenus	1	3	3
1739	AN07	Full-body	Haemagogus leucocelaenus-Corpo358.png	3	Haemagogus	Haemagogus leucocelaenus	Haemagogus leucocelaenus	1	3	3
1740	AN07	Full-body	Haemagogus leucocelaenus-Corpo367.png	3	Haemagogus	Haemagogus leucocelaenus	Haemagogus leucocelaenus	1	3	3
1741	AN07	Full-body	Haemagogus leucocelaenus-Corpo372.png	3	Haemagogus	Haemagogus leucocelaenus	Haemagogus leucocelaenus	1	3	3
1742	AN07	Full-body	Haemagogus leucocelaenus-Corpo382.png	3	Haemagogus	Haemagogus leucocelaenus	Haemagogus leucocelaenus	1	3	3
1743	AN07	Full-body	Haemagogus leucocelaenus-Corpo396.png	3	Haemagogus	Haemagogus leucocelaenus	Haemagogus leucocelaenus	1	3	3
1744	AN07	Full-body	Haemagogus leucocelaenus-Corpo407.png	3	Haemagogus	Haemagogus leucocelaenus	Haemagogus leucocelaenus	1	3	3
1745	AN07	Full-body	Haemagogus leucocelaenus-Corpo431.png	3	Haemagogus	Haemagogus leucocelaenus	Haemagogus leucocelaenus	1	3	3
1746	AN07	Full-body	Haemagogus leucocelaenus-Corpo433.png	3	Haemagogus	Haemagogus leucocelaenus	Haemagogus leucocelaenus	1	3	3
1747	AN07	Full-body	Haemagogus leucocelaenus-Corpo438.png	3	Haemagogus	Haemagogus leucocelaenus	Haemagogus leucocelaenus	1	3	3
1748	AN07	Full-body	Haemagogus leucocelaenus-Corpo453.png	3	Haemagogus	Haemagogus leucocelaenus	Haemagogus leucocelaenus	1	3	3
1749	AN07	Full-body	Haemagogus leucocelaenus-Corpo456.png	3	Haemagogus	Haemagogus leucocelaenus	Haemagogus leucocelaenus	1	3	3
1750	AN07	Full-body	Sabethes albiprivus-Corpo470.png	4	Sabethes	Sabethes albiprivus	Sabethes albiprivus	1	4	4
1751	AN07	Full-body	Sabethes albiprivus-Corpo472.png	4	Sabethes	Sabethes albiprivus	Sabethes albiprivus	1	4	4
1752	AN07	Full-body	Sabethes albiprivus-Corpo474.png	4	Sabethes	Sabethes albiprivus	Sabethes albiprivus	1	4	4
1753	AN07	Full-body	Sabethes albiprivus-Corpo476.png	4	Sabethes	Sabethes albiprivus	Sabethes albiprivus	1	4	4
1754	AN07	Full-body	Sabethes albiprivus-Corpo492.png	4	Sabethes	Sabethes albiprivus	Sabethes albiprivus	1	4	4
1755	AN07	Full-body	Sabethes albiprivus-Corpo512.png	4	Sabethes	Sabethes albiprivus	Sabethes albiprivus	1	4	4
1756	AN07	Full-body	Sabethes albiprivus-Corpo520.png	4	Sabethes	Sabethes albiprivus	Sabethes albiprivus	1	4	4
1757	AN07	Full-body	Sabethes albiprivus-Corpo538.png	4	Sabethes	Sabethes albiprivus	Sabethes albiprivus	1	4	4
1758	AN07	Full-body	Sabethes albiprivus-Corpo540.png	4	Sabethes	Sabethes albiprivus	Sabethes albiprivus	1	4	4
1759	AN07	Full-body	Sabethes albiprivus-Corpo543.png	4	Sabethes	Sabethes albiprivus	Sabethes albiprivus	1	4	4
1760	AN08	Full-body	Aedes scapularis-Corpo1.png	1	Aedes	Aedes scapularis	Aedes scapularis	1	1	1
1761	AN08	Full-body	Aedes scapularis-Corpo10.png	1	Aedes	Aedes scapularis	Aedes scapularis	1	1	1
1762	AN08	Full-body	Aedes scapularis-Corpo101.png	1	Aedes	Aedes scapularis	Aedes serratus	0	1	2
1763	AN08	Full-body	Aedes scapularis-Corpo17.png	1	Aedes	Aedes scapularis	Aedes scapularis	1	1	1
1764	AN08	Full-body	Aedes scapularis-Corpo4.png	1	Aedes	Aedes scapularis	Aedes scapularis	1	1	1
1765	AN08	Full-body	Aedes scapularis-Corpo47.png	1	Aedes	Aedes scapularis	Aedes scapularis	1	1	1
1766	AN08	Full-body	Aedes scapularis-Corpo52.png	1	Aedes	Aedes scapularis	Aedes scapularis	1	1	1
1767	AN08	Full-body	Aedes scapularis-Corpo61.png	1	Aedes	Aedes scapularis	Aedes scapularis	1	1	1
1768	AN08	Full-body	Aedes scapularis-Corpo63.png	1	Aedes	Aedes scapularis	Aedes scapularis	1	1	1
1769	AN08	Full-body	Aedes scapularis-Corpo77.png	1	Aedes	Aedes scapularis	Aedes serratus	0	1	2
1770	AN08	Full-body	Aedes scapularis-Corpo81.png	1	Aedes	Aedes scapularis	Aedes scapularis	1	1	1
1771	AN08	Full-body	Aedes serratus-Corpo117.png	2	Aedes	Aedes serratus	Aedes serratus	1	2	2
1772	AN08	Full-body	Aedes serratus-Corpo125.png	2	Aedes	Aedes serratus	Aedes serratus	1	2	2
1773	AN08	Full-body	Aedes serratus-Corpo126.png	2	Aedes	Aedes serratus	Aedes serratus	1	2	2
1774	AN08	Full-body	Aedes serratus-Corpo157.png	2	Aedes	Aedes serratus	Aedes serratus	1	2	2
1775	AN08	Full-body	Aedes serratus-Corpo164.png	2	Aedes	Aedes serratus	Aedes serratus	1	2	2
1776	AN08	Full-body	Aedes serratus-Corpo166.png	2	Aedes	Aedes serratus	Aedes serratus	1	2	2
1777	AN08	Full-body	Aedes serratus-Corpo169.png	2	Aedes	Aedes serratus	Aedes serratus	1	2	2
1778	AN08	Full-body	Aedes serratus-Corpo188.png	2	Aedes	Aedes serratus	Aedes serratus	1	2	2
1779	AN08	Full-body	Aedes serratus-Corpo190.png	2	Aedes	Aedes serratus	Aedes serratus	1	2	2
1780	AN08	Full-body	Aedes serratus-Corpo206.png	2	Aedes	Aedes serratus	Aedes serratus	1	2	2
1781	AN08	Full-body	Aedes serratus-Corpo229.png	2	Aedes	Aedes serratus	Aedes serratus	1	2	2
1782	AN08	Full-body	Aedes serratus-Corpo245.png	2	Aedes	Aedes serratus	Aedes serratus	1	2	2
1783	AN08	Full-body	Aedes serratus-Corpo247.png	2	Aedes	Aedes serratus	Aedes serratus	1	2	2
1784	AN08	Full-body	Aedes serratus-Corpo248.png	2	Aedes	Aedes serratus	Aedes serratus	1	2	2
1785	AN08	Full-body	Aedes serratus-Corpo263.png	2	Aedes	Aedes serratus	Aedes serratus	1	2	2
1786	AN08	Full-body	Aedes serratus-Corpo265.png	2	Aedes	Aedes serratus	Aedes serratus	1	2	2
1787	AN08	Full-body	Aedes serratus-Corpo268.png	2	Aedes	Aedes serratus	Aedes serratus	1	2	2
1788	AN08	Full-body	Aedes serratus-Corpo286.png	2	Aedes	Aedes serratus	Aedes serratus	1	2	2
1789	AN08	Full-body	Aedes serratus-Corpo299.png	2	Aedes	Aedes serratus	Aedes scapularis	0	2	1
1790	AN08	Full-body	Aedes serratus-Corpo304.png	2	Aedes	Aedes serratus	Aedes serratus	1	2	2
1791	AN08	Full-body	Aedes serratus-Corpo315.png	2	Aedes	Aedes serratus	Aedes scapularis	0	2	1
1792	AN08	Full-body	Haemagogus leucocelaenus-Corpo322.png	3	Haemagogus	Haemagogus leucocelaenus	Haemagogus leucocelaenus	1	3	3
1793	AN08	Full-body	Haemagogus leucocelaenus-Corpo328.png	3	Haemagogus	Haemagogus leucocelaenus	Haemagogus leucocelaenus	1	3	3
1794	AN08	Full-body	Haemagogus leucocelaenus-Corpo337.png	3	Haemagogus	Haemagogus leucocelaenus	Haemagogus leucocelaenus	1	3	3
1795	AN08	Full-body	Haemagogus leucocelaenus-Corpo348.png	3	Haemagogus	Haemagogus leucocelaenus	Haemagogus leucocelaenus	1	3	3
1796	AN08	Full-body	Haemagogus leucocelaenus-Corpo351.png	3	Haemagogus	Haemagogus leucocelaenus	Haemagogus leucocelaenus	1	3	3
1797	AN08	Full-body	Haemagogus leucocelaenus-Corpo356.png	3	Haemagogus	Haemagogus leucocelaenus	Haemagogus leucocelaenus	1	3	3
1798	AN08	Full-body	Haemagogus leucocelaenus-Corpo366.png	3	Haemagogus	Haemagogus leucocelaenus	Haemagogus leucocelaenus	1	3	3
1799	AN08	Full-body	Haemagogus leucocelaenus-Corpo397.png	3	Haemagogus	Haemagogus leucocelaenus	Haemagogus leucocelaenus	1	3	3
1800	AN08	Full-body	Haemagogus leucocelaenus-Corpo400.png	3	Haemagogus	Haemagogus leucocelaenus	Haemagogus leucocelaenus	1	3	3
1801	AN08	Full-body	Haemagogus leucocelaenus-Corpo404.png	3	Haemagogus	Haemagogus leucocelaenus	Haemagogus leucocelaenus	1	3	3
1802	AN08	Full-body	Haemagogus leucocelaenus-Corpo418.png	3	Haemagogus	Haemagogus leucocelaenus	Haemagogus leucocelaenus	1	3	3
1803	AN08	Full-body	Haemagogus leucocelaenus-Corpo420.png	3	Haemagogus	Haemagogus leucocelaenus	Haemagogus leucocelaenus	1	3	3
1804	AN08	Full-body	Haemagogus leucocelaenus-Corpo433.png	3	Haemagogus	Haemagogus leucocelaenus	Haemagogus leucocelaenus	1	3	3
1805	AN08	Full-body	Haemagogus leucocelaenus-Corpo441.png	3	Haemagogus	Haemagogus leucocelaenus	Haemagogus leucocelaenus	1	3	3
1806	AN08	Full-body	Haemagogus leucocelaenus-Corpo455.png	3	Haemagogus	Haemagogus leucocelaenus	Haemagogus leucocelaenus	1	3	3
1807	AN08	Full-body	Sabethes albiprivus-Corpo470.png	4	Sabethes	Sabethes albiprivus	Sabethes albiprivus	1	4	4
1808	AN08	Full-body	Sabethes albiprivus-Corpo485.png	4	Sabethes	Sabethes albiprivus	Sabethes albiprivus	1	4	4
1809	AN08	Full-body	Sabethes albiprivus-Corpo487.png	4	Sabethes	Sabethes albiprivus	Sabethes albiprivus	1	4	4
1810	AN08	Full-body	Sabethes albiprivus-Corpo500.png	4	Sabethes	Sabethes albiprivus	Sabethes albiprivus	1	4	4
1811	AN08	Full-body	Sabethes albiprivus-Corpo503.png	4	Sabethes	Sabethes albiprivus	Sabethes albiprivus	1	4	4
1812	AN08	Full-body	Sabethes albiprivus-Corpo509.png	4	Sabethes	Sabethes albiprivus	Sabethes albiprivus	1	4	4
1813	AN08	Full-body	Sabethes albiprivus-Corpo511.png	4	Sabethes	Sabethes albiprivus	Sabethes albiprivus	1	4	4
1814	AN08	Full-body	Sabethes albiprivus-Corpo526.png	4	Sabethes	Sabethes albiprivus	Sabethes albiprivus	1	4	4
1815	AN08	Full-body	Sabethes albiprivus-Corpo534.png	4	Sabethes	Sabethes albiprivus	Sabethes albiprivus	1	4	4
1816	AN08	Full-body	Sabethes albiprivus-Corpo540.png	4	Sabethes	Sabethes albiprivus	Sabethes albiprivus	1	4	4
1817	AN09	Full-body	Aedes scapularis-Corpo107.png	1	Aedes	Aedes scapularis	Aedes scapularis	1	1	1
1818	AN09	Full-body	Aedes scapularis-Corpo16.png	1	Aedes	Aedes scapularis	Aedes serratus	0	1	2
1819	AN09	Full-body	Aedes scapularis-Corpo39.png	1	Aedes	Aedes scapularis	Aedes scapularis	1	1	1
1820	AN09	Full-body	Aedes scapularis-Corpo42.png	1	Aedes	Aedes scapularis	Aedes scapularis	1	1	1
1821	AN09	Full-body	Aedes scapularis-Corpo5.png	1	Aedes	Aedes scapularis	Aedes scapularis	1	1	1
1822	AN09	Full-body	Aedes scapularis-Corpo52.png	1	Aedes	Aedes scapularis	Aedes scapularis	1	1	1
1823	AN09	Full-body	Aedes scapularis-Corpo57.png	1	Aedes	Aedes scapularis	Aedes scapularis	1	1	1
1824	AN09	Full-body	Aedes scapularis-Corpo65.png	1	Aedes	Aedes scapularis	Aedes scapularis	1	1	1
1825	AN09	Full-body	Aedes scapularis-Corpo74.png	1	Aedes	Aedes scapularis	Aedes scapularis	1	1	1
1826	AN09	Full-body	Aedes scapularis-Corpo80.png	1	Aedes	Aedes scapularis	Aedes scapularis	1	1	1
1827	AN09	Full-body	Aedes scapularis-Corpo96.png	1	Aedes	Aedes scapularis	Aedes scapularis	1	1	1
1828	AN09	Full-body	Aedes serratus-Corpo124.png	2	Aedes	Aedes serratus	Aedes serratus	1	2	2
1829	AN09	Full-body	Aedes serratus-Corpo125.png	2	Aedes	Aedes serratus	Aedes serratus	1	2	2
1830	AN09	Full-body	Aedes serratus-Corpo134.png	2	Aedes	Aedes serratus	Aedes serratus	1	2	2
1831	AN09	Full-body	Aedes serratus-Corpo137.png	2	Aedes	Aedes serratus	Aedes scapularis	0	2	1
1832	AN09	Full-body	Aedes serratus-Corpo144.png	2	Aedes	Aedes serratus	Aedes serratus	1	2	2
1833	AN09	Full-body	Aedes serratus-Corpo149.png	2	Aedes	Aedes serratus	Aedes serratus	1	2	2
1834	AN09	Full-body	Aedes serratus-Corpo152.png	2	Aedes	Aedes serratus	Aedes serratus	1	2	2
1835	AN09	Full-body	Aedes serratus-Corpo154.png	2	Aedes	Aedes serratus	Aedes serratus	1	2	2
1836	AN09	Full-body	Aedes serratus-Corpo188.png	2	Aedes	Aedes serratus	Aedes serratus	1	2	2
1837	AN09	Full-body	Aedes serratus-Corpo219.png	2	Aedes	Aedes serratus	Aedes serratus	1	2	2
1838	AN09	Full-body	Aedes serratus-Corpo234.png	2	Aedes	Aedes serratus	Aedes serratus	1	2	2
1839	AN09	Full-body	Aedes serratus-Corpo245.png	2	Aedes	Aedes serratus	Aedes serratus	1	2	2
1840	AN09	Full-body	Aedes serratus-Corpo248.png	2	Aedes	Aedes serratus	Aedes serratus	1	2	2
1841	AN09	Full-body	Aedes serratus-Corpo251.png	2	Aedes	Aedes serratus	Aedes serratus	1	2	2
1842	AN09	Full-body	Aedes serratus-Corpo252.png	2	Aedes	Aedes serratus	Aedes serratus	1	2	2
1843	AN09	Full-body	Aedes serratus-Corpo259.png	2	Aedes	Aedes serratus	Aedes serratus	1	2	2
1844	AN09	Full-body	Aedes serratus-Corpo273.png	2	Aedes	Aedes serratus	Aedes serratus	1	2	2
1845	AN09	Full-body	Aedes serratus-Corpo278.png	2	Aedes	Aedes serratus	Aedes serratus	1	2	2
1846	AN09	Full-body	Aedes serratus-Corpo296.png	2	Aedes	Aedes serratus	Aedes scapularis	0	2	1
1847	AN09	Full-body	Aedes serratus-Corpo300.png	2	Aedes	Aedes serratus	Aedes scapularis	0	2	1
1848	AN09	Full-body	Aedes serratus-Corpo303.png	2	Aedes	Aedes serratus	Aedes serratus	1	2	2
1849	AN09	Full-body	Haemagogus leucocelaenus-Corpo317.png	3	Haemagogus	Haemagogus leucocelaenus	Haemagogus leucocelaenus	1	3	3
1850	AN09	Full-body	Haemagogus leucocelaenus-Corpo322.png	3	Haemagogus	Haemagogus leucocelaenus	Haemagogus leucocelaenus	1	3	3
1851	AN09	Full-body	Haemagogus leucocelaenus-Corpo324.png	3	Haemagogus	Haemagogus leucocelaenus	Haemagogus leucocelaenus	1	3	3
1852	AN09	Full-body	Haemagogus leucocelaenus-Corpo329.png	3	Haemagogus	Haemagogus leucocelaenus	Haemagogus leucocelaenus	1	3	3
1853	AN09	Full-body	Haemagogus leucocelaenus-Corpo332.png	3	Haemagogus	Haemagogus leucocelaenus	Haemagogus leucocelaenus	1	3	3
1854	AN09	Full-body	Haemagogus leucocelaenus-Corpo365.png	3	Haemagogus	Haemagogus leucocelaenus	Haemagogus leucocelaenus	1	3	3
1855	AN09	Full-body	Haemagogus leucocelaenus-Corpo379.png	3	Haemagogus	Haemagogus leucocelaenus	Haemagogus leucocelaenus	1	3	3
1856	AN09	Full-body	Haemagogus leucocelaenus-Corpo389.png	3	Haemagogus	Haemagogus leucocelaenus	Haemagogus leucocelaenus	1	3	3
1857	AN09	Full-body	Haemagogus leucocelaenus-Corpo400.png	3	Haemagogus	Haemagogus leucocelaenus	Haemagogus leucocelaenus	1	3	3
1858	AN09	Full-body	Haemagogus leucocelaenus-Corpo402.png	3	Haemagogus	Haemagogus leucocelaenus	Haemagogus leucocelaenus	1	3	3
1859	AN09	Full-body	Haemagogus leucocelaenus-Corpo417.png	3	Haemagogus	Haemagogus leucocelaenus	Haemagogus leucocelaenus	1	3	3
1860	AN09	Full-body	Haemagogus leucocelaenus-Corpo432.png	3	Haemagogus	Haemagogus leucocelaenus	Haemagogus leucocelaenus	1	3	3
1861	AN09	Full-body	Haemagogus leucocelaenus-Corpo435.png	3	Haemagogus	Haemagogus leucocelaenus	Haemagogus leucocelaenus	1	3	3
1862	AN09	Full-body	Haemagogus leucocelaenus-Corpo441.png	3	Haemagogus	Haemagogus leucocelaenus	Haemagogus leucocelaenus	1	3	3
1863	AN09	Full-body	Haemagogus leucocelaenus-Corpo459.png	3	Haemagogus	Haemagogus leucocelaenus	Haemagogus leucocelaenus	1	3	3
1864	AN09	Full-body	Sabethes albiprivus-Corpo469.png	4	Sabethes	Sabethes albiprivus	Sabethes albiprivus	1	4	4
1865	AN09	Full-body	Sabethes albiprivus-Corpo494.png	4	Sabethes	Sabethes albiprivus	Sabethes albiprivus	1	4	4
1866	AN09	Full-body	Sabethes albiprivus-Corpo501.png	4	Sabethes	Sabethes albiprivus	Sabethes albiprivus	1	4	4
1867	AN09	Full-body	Sabethes albiprivus-Corpo502.png	4	Sabethes	Sabethes albiprivus	Sabethes albiprivus	1	4	4
1868	AN09	Full-body	Sabethes albiprivus-Corpo533.png	4	Sabethes	Sabethes albiprivus	Sabethes albiprivus	1	4	4
1869	AN09	Full-body	Sabethes albiprivus-Corpo544.png	4	Sabethes	Sabethes albiprivus	Sabethes albiprivus	1	4	4
1870	AN09	Full-body	Sabethes albiprivus-Corpo545.png	4	Sabethes	Sabethes albiprivus	Sabethes albiprivus	1	4	4
1871	AN09	Full-body	Sabethes albiprivus-Corpo548.png	4	Sabethes	Sabethes albiprivus	Sabethes albiprivus	1	4	4
1872	AN09	Full-body	Sabethes albiprivus-Corpo558.png	4	Sabethes	Sabethes albiprivus	Sabethes albiprivus	1	4	4
1873	AN09	Full-body	Sabethes albiprivus-Corpo565.png	4	Sabethes	Sabethes albiprivus	Haemagogus leucocelaenus	0	4	3
1874	AN10	Full-body	Aedes scapularis-Corpo102.png	1	Aedes	Aedes scapularis	Aedes scapularis	1	1	1
1875	AN10	Full-body	Aedes scapularis-Corpo103.png	1	Aedes	Aedes scapularis	Aedes serratus	0	1	2
1876	AN10	Full-body	Aedes scapularis-Corpo24.png	1	Aedes	Aedes scapularis	Aedes serratus	0	1	2
1877	AN10	Full-body	Aedes scapularis-Corpo27.png	1	Aedes	Aedes scapularis	Aedes scapularis	1	1	1
1878	AN10	Full-body	Aedes scapularis-Corpo46.png	1	Aedes	Aedes scapularis	Aedes scapularis	1	1	1
1879	AN10	Full-body	Aedes scapularis-Corpo47.png	1	Aedes	Aedes scapularis	Aedes serratus	0	1	2
1880	AN10	Full-body	Aedes scapularis-Corpo49.png	1	Aedes	Aedes scapularis	Aedes scapularis	1	1	1
1881	AN10	Full-body	Aedes scapularis-Corpo51.png	1	Aedes	Aedes scapularis	Aedes scapularis	1	1	1
1882	AN10	Full-body	Aedes scapularis-Corpo60.png	1	Aedes	Aedes scapularis	Aedes scapularis	1	1	1
1883	AN10	Full-body	Aedes scapularis-Corpo67.png	1	Aedes	Aedes scapularis	Aedes scapularis	1	1	1
1884	AN10	Full-body	Aedes scapularis-Corpo95.png	1	Aedes	Aedes scapularis	Aedes scapularis	1	1	1
1885	AN10	Full-body	Aedes serratus-Corpo115.png	2	Aedes	Aedes serratus	Aedes serratus	1	2	2
1886	AN10	Full-body	Aedes serratus-Corpo118.png	2	Aedes	Aedes serratus	Aedes scapularis	0	2	1
1887	AN10	Full-body	Aedes serratus-Corpo147.png	2	Aedes	Aedes serratus	Aedes serratus	1	2	2
1888	AN10	Full-body	Aedes serratus-Corpo173.png	2	Aedes	Aedes serratus	Aedes serratus	1	2	2
1889	AN10	Full-body	Aedes serratus-Corpo174.png	2	Aedes	Aedes serratus	Aedes serratus	1	2	2
1890	AN10	Full-body	Aedes serratus-Corpo191.png	2	Aedes	Aedes serratus	Aedes serratus	1	2	2
1891	AN10	Full-body	Aedes serratus-Corpo196.png	2	Aedes	Aedes serratus	Aedes serratus	1	2	2
1892	AN10	Full-body	Aedes serratus-Corpo203.png	2	Aedes	Aedes serratus	Aedes serratus	1	2	2
1893	AN10	Full-body	Aedes serratus-Corpo212.png	2	Aedes	Aedes serratus	Aedes serratus	1	2	2
1894	AN10	Full-body	Aedes serratus-Corpo222.png	2	Aedes	Aedes serratus	Aedes serratus	1	2	2
1895	AN10	Full-body	Aedes serratus-Corpo228.png	2	Aedes	Aedes serratus	Aedes serratus	1	2	2
1896	AN10	Full-body	Aedes serratus-Corpo231.png	2	Aedes	Aedes serratus	Aedes serratus	1	2	2
1897	AN10	Full-body	Aedes serratus-Corpo240.png	2	Aedes	Aedes serratus	Aedes serratus	1	2	2
1898	AN10	Full-body	Aedes serratus-Corpo251.png	2	Aedes	Aedes serratus	Aedes serratus	1	2	2
1899	AN10	Full-body	Aedes serratus-Corpo263.png	2	Aedes	Aedes serratus	Aedes serratus	1	2	2
1900	AN10	Full-body	Aedes serratus-Corpo272.png	2	Aedes	Aedes serratus	Aedes serratus	1	2	2
1901	AN10	Full-body	Aedes serratus-Corpo278.png	2	Aedes	Aedes serratus	Aedes serratus	1	2	2
1902	AN10	Full-body	Aedes serratus-Corpo283.png	2	Aedes	Aedes serratus	Aedes serratus	1	2	2
1903	AN10	Full-body	Aedes serratus-Corpo288.png	2	Aedes	Aedes serratus	Aedes scapularis	0	2	1
1904	AN10	Full-body	Aedes serratus-Corpo296.png	2	Aedes	Aedes serratus	Aedes scapularis	0	2	1
1905	AN10	Full-body	Aedes serratus-Corpo314.png	2	Aedes	Aedes serratus	Aedes serratus	1	2	2
1906	AN10	Full-body	Haemagogus leucocelaenus-Corpo320.png	3	Haemagogus	Haemagogus leucocelaenus	Haemagogus leucocelaenus	1	3	3
1907	AN10	Full-body	Haemagogus leucocelaenus-Corpo321.png	3	Haemagogus	Haemagogus leucocelaenus	Haemagogus leucocelaenus	1	3	3
1908	AN10	Full-body	Haemagogus leucocelaenus-Corpo322.png	3	Haemagogus	Haemagogus leucocelaenus	Haemagogus leucocelaenus	1	3	3
1909	AN10	Full-body	Haemagogus leucocelaenus-Corpo339.png	3	Haemagogus	Haemagogus leucocelaenus	Haemagogus leucocelaenus	1	3	3
1910	AN10	Full-body	Haemagogus leucocelaenus-Corpo356.png	3	Haemagogus	Haemagogus leucocelaenus	Haemagogus leucocelaenus	1	3	3
1911	AN10	Full-body	Haemagogus leucocelaenus-Corpo357.png	3	Haemagogus	Haemagogus leucocelaenus	Haemagogus leucocelaenus	1	3	3
1912	AN10	Full-body	Haemagogus leucocelaenus-Corpo363.png	3	Haemagogus	Haemagogus leucocelaenus	Haemagogus leucocelaenus	1	3	3
1913	AN10	Full-body	Haemagogus leucocelaenus-Corpo374.png	3	Haemagogus	Haemagogus leucocelaenus	Haemagogus leucocelaenus	1	3	3
1914	AN10	Full-body	Haemagogus leucocelaenus-Corpo388.png	3	Haemagogus	Haemagogus leucocelaenus	Haemagogus leucocelaenus	1	3	3
1915	AN10	Full-body	Haemagogus leucocelaenus-Corpo410.png	3	Haemagogus	Haemagogus leucocelaenus	Haemagogus leucocelaenus	1	3	3
1916	AN10	Full-body	Haemagogus leucocelaenus-Corpo411.png	3	Haemagogus	Haemagogus leucocelaenus	Haemagogus leucocelaenus	1	3	3
1917	AN10	Full-body	Haemagogus leucocelaenus-Corpo412.png	3	Haemagogus	Haemagogus leucocelaenus	Haemagogus leucocelaenus	1	3	3
1918	AN10	Full-body	Haemagogus leucocelaenus-Corpo417.png	3	Haemagogus	Haemagogus leucocelaenus	Haemagogus leucocelaenus	1	3	3
1919	AN10	Full-body	Haemagogus leucocelaenus-Corpo438.png	3	Haemagogus	Haemagogus leucocelaenus	Haemagogus leucocelaenus	1	3	3
1920	AN10	Full-body	Haemagogus leucocelaenus-Corpo463.png	3	Haemagogus	Haemagogus leucocelaenus	Haemagogus leucocelaenus	1	3	3
1921	AN10	Full-body	Sabethes albiprivus-Corpo472.png	4	Sabethes	Sabethes albiprivus	Sabethes albiprivus	1	4	4
1922	AN10	Full-body	Sabethes albiprivus-Corpo475.png	4	Sabethes	Sabethes albiprivus	Sabethes albiprivus	1	4	4
1923	AN10	Full-body	Sabethes albiprivus-Corpo493.png	4	Sabethes	Sabethes albiprivus	Sabethes albiprivus	1	4	4
1924	AN10	Full-body	Sabethes albiprivus-Corpo504.png	4	Sabethes	Sabethes albiprivus	Sabethes albiprivus	1	4	4
1925	AN10	Full-body	Sabethes albiprivus-Corpo507.png	4	Sabethes	Sabethes albiprivus	Sabethes albiprivus	1	4	4
1926	AN10	Full-body	Sabethes albiprivus-Corpo528.png	4	Sabethes	Sabethes albiprivus	Sabethes albiprivus	1	4	4
1927	AN10	Full-body	Sabethes albiprivus-Corpo539.png	4	Sabethes	Sabethes albiprivus	Sabethes albiprivus	1	4	4
1928	AN10	Full-body	Sabethes albiprivus-Corpo545.png	4	Sabethes	Sabethes albiprivus	Sabethes albiprivus	1	4	4
1929	AN10	Full-body	Sabethes albiprivus-Corpo547.png	4	Sabethes	Sabethes albiprivus	Sabethes albiprivus	1	4	4
1930	AN10	Full-body	Sabethes albiprivus-Corpo558.png	4	Sabethes	Sabethes albiprivus	Sabethes albiprivus	1	4	4
1931	AN01	Lateral thorax	Aedes scapularis-Lateral3.png	1	Aedes	Aedes scapularis	Aedes serratus	0	1	2
1932	AN01	Lateral thorax	Aedes scapularis-Lateral32.png	1	Aedes	Aedes scapularis	Aedes scapularis	1	1	1
1933	AN01	Lateral thorax	Aedes scapularis-Lateral34.png	1	Aedes	Aedes scapularis	Aedes scapularis	1	1	1
1934	AN01	Lateral thorax	Aedes scapularis-Lateral43.png	1	Aedes	Aedes scapularis	Aedes scapularis	1	1	1
1935	AN01	Lateral thorax	Aedes scapularis-Lateral7.png	1	Aedes	Aedes scapularis	Aedes scapularis	1	1	1
1936	AN01	Lateral thorax	Aedes serratus-Lateral125.png	2	Aedes	Aedes serratus	Aedes serratus	1	2	2
1937	AN01	Lateral thorax	Aedes serratus-Lateral128.png	2	Aedes	Aedes serratus	Aedes serratus	1	2	2
1938	AN01	Lateral thorax	Aedes serratus-Lateral140.png	2	Aedes	Aedes serratus	Aedes serratus	1	2	2
1939	AN01	Lateral thorax	Aedes serratus-Lateral144.png	2	Aedes	Aedes serratus	Aedes serratus	1	2	2
1940	AN01	Lateral thorax	Aedes serratus-Lateral157.png	2	Aedes	Aedes serratus	Aedes scapularis	0	2	1
1941	AN01	Lateral thorax	Aedes serratus-Lateral167.png	2	Aedes	Aedes serratus	Aedes serratus	1	2	2
1942	AN01	Lateral thorax	Aedes serratus-Lateral168.png	2	Aedes	Aedes serratus	Aedes serratus	1	2	2
1943	AN01	Lateral thorax	Aedes serratus-Lateral169.png	2	Aedes	Aedes serratus	Aedes serratus	1	2	2
1944	AN01	Lateral thorax	Aedes serratus-Lateral68.png	2	Aedes	Aedes serratus	Aedes serratus	1	2	2
1945	AN01	Lateral thorax	Aedes serratus-Lateral83.png	2	Aedes	Aedes serratus	Aedes serratus	1	2	2
1946	AN01	Lateral thorax	Aedes serratus-Lateral93.png	2	Aedes	Aedes serratus	Aedes serratus	1	2	2
1947	AN01	Lateral thorax	Aedes serratus-Lateral95.png	2	Aedes	Aedes serratus	Aedes serratus	1	2	2
1948	AN01	Lateral thorax	Haemagogus leucocelaenus-Lateral182.png	3	Haemagogus	Haemagogus leucocelaenus	Haemagogus leucocelaenus	1	3	3
1949	AN01	Lateral thorax	Haemagogus leucocelaenus-Lateral183.png	3	Haemagogus	Haemagogus leucocelaenus	Haemagogus leucocelaenus	1	3	3
1950	AN01	Lateral thorax	Haemagogus leucocelaenus-Lateral193.png	3	Haemagogus	Haemagogus leucocelaenus	Haemagogus leucocelaenus	1	3	3
1951	AN01	Lateral thorax	Haemagogus leucocelaenus-Lateral194.png	3	Haemagogus	Haemagogus leucocelaenus	Haemagogus leucocelaenus	1	3	3
1952	AN01	Lateral thorax	Haemagogus leucocelaenus-Lateral205.png	3	Haemagogus	Haemagogus leucocelaenus	Haemagogus leucocelaenus	1	3	3
1953	AN01	Lateral thorax	Haemagogus leucocelaenus-Lateral229.png	3	Haemagogus	Haemagogus leucocelaenus	Haemagogus leucocelaenus	1	3	3
1954	AN01	Lateral thorax	Haemagogus leucocelaenus-Lateral230.png	3	Haemagogus	Haemagogus leucocelaenus	Haemagogus leucocelaenus	1	3	3
1955	AN01	Lateral thorax	Sabethes albiprivus-Lateral235.png	4	Sabethes	Sabethes albiprivus	Sabethes albiprivus	1	4	4
1956	AN01	Lateral thorax	Sabethes albiprivus-Lateral242.png	4	Sabethes	Sabethes albiprivus	Sabethes albiprivus	1	4	4
1957	AN01	Lateral thorax	Sabethes albiprivus-Lateral255.png	4	Sabethes	Sabethes albiprivus	Sabethes albiprivus	1	4	4
1958	AN01	Lateral thorax	Sabethes albiprivus-Lateral257.png	4	Sabethes	Sabethes albiprivus	Sabethes albiprivus	1	4	4
1959	AN01	Lateral thorax	Sabethes albiprivus-Lateral277.png	4	Sabethes	Sabethes albiprivus	Sabethes albiprivus	1	4	4
1960	AN01	Lateral thorax	Sabethes albiprivus-Lateral280.png	4	Sabethes	Sabethes albiprivus	Sabethes albiprivus	1	4	4
1961	AN02	Lateral thorax	Aedes scapularis-Lateral27.png	1	Aedes	Aedes scapularis	Aedes scapularis	1	1	1
1962	AN02	Lateral thorax	Aedes scapularis-Lateral34.png	1	Aedes	Aedes scapularis	Aedes scapularis	1	1	1
1963	AN02	Lateral thorax	Aedes scapularis-Lateral45.png	1	Aedes	Aedes scapularis	Aedes scapularis	1	1	1
1964	AN02	Lateral thorax	Aedes scapularis-Lateral48.png	1	Aedes	Aedes scapularis	Aedes scapularis	1	1	1
1965	AN02	Lateral thorax	Aedes scapularis-Lateral7.png	1	Aedes	Aedes scapularis	Aedes scapularis	1	1	1
1966	AN02	Lateral thorax	Aedes serratus-Lateral100.png	2	Aedes	Aedes serratus	Aedes serratus	1	2	2
1967	AN02	Lateral thorax	Aedes serratus-Lateral102.png	2	Aedes	Aedes serratus	Aedes serratus	1	2	2
1968	AN02	Lateral thorax	Aedes serratus-Lateral105.png	2	Aedes	Aedes serratus	Aedes serratus	1	2	2
1969	AN02	Lateral thorax	Aedes serratus-Lateral110.png	2	Aedes	Aedes serratus	Aedes serratus	1	2	2
1970	AN02	Lateral thorax	Aedes serratus-Lateral133.png	2	Aedes	Aedes serratus	Aedes serratus	1	2	2
1971	AN02	Lateral thorax	Aedes serratus-Lateral139.png	2	Aedes	Aedes serratus	Aedes serratus	1	2	2
1972	AN02	Lateral thorax	Aedes serratus-Lateral144.png	2	Aedes	Aedes serratus	Aedes serratus	1	2	2
1973	AN02	Lateral thorax	Aedes serratus-Lateral152.png	2	Aedes	Aedes serratus	Aedes scapularis	0	2	1
1974	AN02	Lateral thorax	Aedes serratus-Lateral157.png	2	Aedes	Aedes serratus	Aedes scapularis	0	2	1
1975	AN02	Lateral thorax	Aedes serratus-Lateral163.png	2	Aedes	Aedes serratus	Aedes serratus	1	2	2
1976	AN02	Lateral thorax	Aedes serratus-Lateral59.png	2	Aedes	Aedes serratus	Aedes serratus	1	2	2
1977	AN02	Lateral thorax	Aedes serratus-Lateral71.png	2	Aedes	Aedes serratus	Aedes serratus	1	2	2
1978	AN02	Lateral thorax	Haemagogus leucocelaenus-Lateral185.png	3	Haemagogus	Haemagogus leucocelaenus	Haemagogus leucocelaenus	1	3	3
1979	AN02	Lateral thorax	Haemagogus leucocelaenus-Lateral189.png	3	Haemagogus	Haemagogus leucocelaenus	Haemagogus leucocelaenus	1	3	3
1980	AN02	Lateral thorax	Haemagogus leucocelaenus-Lateral193.png	3	Haemagogus	Haemagogus leucocelaenus	Haemagogus leucocelaenus	1	3	3
1981	AN02	Lateral thorax	Haemagogus leucocelaenus-Lateral201.png	3	Haemagogus	Haemagogus leucocelaenus	Haemagogus leucocelaenus	1	3	3
1982	AN02	Lateral thorax	Haemagogus leucocelaenus-Lateral205.png	3	Haemagogus	Haemagogus leucocelaenus	Haemagogus leucocelaenus	1	3	3
1983	AN02	Lateral thorax	Haemagogus leucocelaenus-Lateral216.png	3	Haemagogus	Haemagogus leucocelaenus	Haemagogus leucocelaenus	1	3	3
1984	AN02	Lateral thorax	Haemagogus leucocelaenus-Lateral229.png	3	Haemagogus	Haemagogus leucocelaenus	Haemagogus leucocelaenus	1	3	3
1985	AN02	Lateral thorax	Sabethes albiprivus-Lateral237.png	4	Sabethes	Sabethes albiprivus	Sabethes albiprivus	1	4	4
1986	AN02	Lateral thorax	Sabethes albiprivus-Lateral241.png	4	Sabethes	Sabethes albiprivus	Sabethes albiprivus	1	4	4
1987	AN02	Lateral thorax	Sabethes albiprivus-Lateral264.png	4	Sabethes	Sabethes albiprivus	Sabethes albiprivus	1	4	4
1988	AN02	Lateral thorax	Sabethes albiprivus-Lateral267.png	4	Sabethes	Sabethes albiprivus	Sabethes albiprivus	1	4	4
1989	AN02	Lateral thorax	Sabethes albiprivus-Lateral282.png	4	Sabethes	Sabethes albiprivus	Sabethes albiprivus	1	4	4
1990	AN02	Lateral thorax	Sabethes albiprivus-Lateral289.png	4	Sabethes	Sabethes albiprivus	Sabethes albiprivus	1	4	4
1991	AN03	Lateral thorax	Aedes scapularis-Lateral1.png	1	Aedes	Aedes scapularis	Aedes scapularis	1	1	1
1992	AN03	Lateral thorax	Aedes scapularis-Lateral33.png	1	Aedes	Aedes scapularis	Aedes scapularis	1	1	1
1993	AN03	Lateral thorax	Aedes scapularis-Lateral38.png	1	Aedes	Aedes scapularis	Aedes scapularis	1	1	1
1994	AN03	Lateral thorax	Aedes scapularis-Lateral39.png	1	Aedes	Aedes scapularis	Aedes scapularis	1	1	1
1995	AN03	Lateral thorax	Aedes scapularis-Lateral5.png	1	Aedes	Aedes scapularis	Aedes scapularis	1	1	1
1996	AN03	Lateral thorax	Aedes serratus-Lateral100.png	2	Aedes	Aedes serratus	Aedes serratus	1	2	2
1997	AN03	Lateral thorax	Aedes serratus-Lateral105.png	2	Aedes	Aedes serratus	Aedes serratus	1	2	2
1998	AN03	Lateral thorax	Aedes serratus-Lateral108.png	2	Aedes	Aedes serratus	Aedes serratus	1	2	2
1999	AN03	Lateral thorax	Aedes serratus-Lateral135.png	2	Aedes	Aedes serratus	Aedes serratus	1	2	2
[truncated: 711 more rows]
